# Supplementary material for: Impact of the DREAMS interventions on educational attainment among adolescent girls and young women: Causal analysis of a prospective cohort in urban Kenya
Source: PLoS One. 2021 Aug 12;16(8):e0255165. doi: 10.1371/journal.pone.0255165 (PMC8360512; doi:10.1371/journal.pone.0255165)
Supplement: S3 Table — (XLSX) [file pone.0255165.s010.xlsx]

## Sheet: S3 Table
	S3 Table: Summary characteristics of AGYW by schooling status at baseline and by invitation to DREAMS
		Out of school at baseline				In school at baseline
		Overall	Never invited	Invited by 2018	p-value	Overall	Never invited	Invited by 2018	p-value
		N = 312 n (%)	N = 109 (34.9) n (%)	N = 203 (65.1) n (%)		N = 540 n (%)	N = 115 (21.3) n (%)	N = 425 (78.7) n (%)
	Age, pregnany and marital status
	15-17 years	67 (21.5)	20 (18.3)	47 (23.2)		397 (73.5)	75 (65.2)	322 (75.8)
	18-22:never married, never pregnant	71 (22.8)	23 (21.1)	48 (23.6)		130 (24.1)	36 (31.3)	94 (22.1)
	18-22:never married, ever pregnant	36 (11.5)	9 (8.3)	27 (13.3)		4 (0.7)	1 (0.9)	3 (0.7)
	18-19:ever married and ever pregnant	32 (10.3)	14 (12.8)	18 (8.9)		-	-	-
	20-22:ever married and ever pregnant	106 (34.0)	43 (39.4)	63 (31.0)	0.277	9 (1.7)	3 (2.6)	6 (1.4)	0.098
	DSS study site
	Korogocho	192 (61.5)	61 (56.0)	131 (64.5)		321 (59.4)	82 (71.3)	239 (56.2)
	Viwandani	120 (38.5)	48 (44.0)	72 (35.5)	0.138	219 (40.6)	33 (28.7)	186 (43.8)	0.004
	Highest level completed
	Less than primary grade 8	32 (10.3)	13 (11.9)	19 (9.4)		57 (10.6)	16 (13.9)	41 (9.6)
	Primary grade 8	100 (32.1)	40 (36.7)	60 (29.6)		70 (13.0)	14 (12.2)	56 (13.2)
	Any post-primary education	180 (57.7)	56 (51.4)	124 (61.0)	0.254	413 (76.5)	85 (73.9)	328 (77.2)	0.415
	Orphanhood status
	Not an orphan	221 (70.8)	77 (70.6)	144 (70.9)		442 (81.9)	93 (80.9)	349 (82.1)
	Single/double orphan	91 (29.2)	32 (29.4)	59 (29.1)	0.957	98 (18.1)	22 (19.1)	76 (17.9)	0.758
	Food insecure
	No	199 (63.8)	76 (69.7)	123 (60.6)		365 (67.6)	90 (78.3)	275 (64.7)
	Yes	113 (36.2)	33 (30.3)	80 (39.4)	0.11	175 (32.4)	25 (21.7)	150 (35.3)	0.006
	Self assessed household poverty
	Very poor	46 (14.7)	13 (11.9)	33 (16.3)		69 (12.8)	10 (8.7)	59 (13.9)
	Moderately poor	249 (79.8)	91 (83.5)	158 (77.8)		423 (78.3)	89 (77.4)	334 (78.6)
	Not poor	17 (5.4)	5 (4.6)	12 (5.9)	0.493	48 (8.9)	16 (13.9)	32 (7.5)	0.048
	Wealth quantile
	Poor	112 (35.9)	33 (30.3)	79 (38.9)		191 (35.4)	44 (38.3)	147 (34.6)
	Medium	101 (32.4)	39 (35.8)	62 (30.5)		176 (32.6)	40 (34.8)	136 (32.0)
	Wealthy	99 (31.7)	37 (33.9)	62 (30.5)	0.311	173 (32.0)	31 (27.0)	142 (33.4)	0.419
	How long have you stayed in the DSAa
	Since birth	132 (42.3)	31 (28.4)	101 (49.8)		314 (58.1)	62 (53.9)	252 (59.3)
	0-5 years	101 (32.4)	52 (47.7)	49 (24.1)		72 (13.3)	21 (18.3)	51 (12.0)
	6-10 years	36 (11.5)	14 (12.8)	22 (10.8)		74 (13.7)	17 (14.8)	57 (13.4)
	10+ years	43 (13.8)	12 (11.0)	31 (15.3)	<0.001	80 (14.8)	15 (13.0)	65 (15.3)	0.315
	Highest educational level of the household head
	None/incomplete primary	59 (18.9)	19 (17.4)	40 (19.7)		143 (26.5)	22 (19.1)	121 (28.5)
	Incomplete secondary	111 (35.6)	36 (33.0)	75 (36.9)		174 (32.2)	31 (27.0)	143 (33.6)
	Complete secondary/tertiary	105 (33.7)	39 (35.8)	66 (32.5)		147 (27.2)	38 (33.0)	109 (25.6)
	Don't know	37 (11.9)	15 (13.8)	22 (10.8)	0.744	76 (14.1)	24 (20.9)	52 (12.2)	0.013
	aDSA - Demographic Surveillance Area
