# Supplementary material for: Impact of the DREAMS interventions on educational attainment among adolescent girls and young women: Causal analysis of a prospective cohort in urban Kenya
Source: PLoS One. 2021 Aug 12;16(8):e0255165. doi: 10.1371/journal.pone.0255165 (PMC8360512; doi:10.1371/journal.pone.0255165)
Supplement: S1 Dataset — (XLSX) [file pone.0255165.s012.xlsx]

## Sheet: Dataset_15-22years
pid	invite2	age_17	agegp3_17	marital_17	pregnantever_17	preg_marital_age2_17	site_17	orphan_17	food_17	poverty_17	wquantile_17	length1_17	hhh_educ17	currschool_17	grade_17	level_17	q1_sec17	q1_univ17	q2_sec17	q2_univ17	currschool_18	q1_sec18	q1_univ18	q2_sec18	q2_univ18	currschool_19	grade_19	q1_sec19	q1_univ19	q2_sec19	q2_univ19	sch_by19	minpackagenumgp3_171819	educ_171819	attainment1	attainment2	attainment3	attainment4
1	1	15	0	0	0	0	2	0	0	1	2	1	2	1	10	1	4	4	1	1	1	4	3	1	2	0	12	3	3	1	2	3	3	1	1	1	1	1
2	1	15	0	0	0	0	1	0	0	2	2	3	2	1	10	1	4	4	1	1	1	4	4	1	1	1	12	4	4	1	1	4	3	1	1	1	1	1
3	1	15	0	0	0	0	1	1	1	0	1	0	3	1	9	1	4	4	1	1	1	4	4	1	1	1	11	4	4	2	2	4	3	1	1	1	1	1
4	1	15	0	0	0	0	2	0	1	1	2	0	2	1	8	1	4	4	3	3	1	4	3	1	2	1	9	4	3	1	2	4	3	1	1	1	1	1
5	1	15	0	0	0	0	1	1	1	1	2	0	1	1	5	0	4	4	1	1	1	4	4	1	2	1	7	4	4	1	1	4	3	0	1	1	1	1
6	0	15	0	0	0	0	2	0	0	1	1	3	3	1	8	1	4	4	1	1						1	8	4	4	1	1	4	1	0	1	1	1	1
7	1	15	0	0	0	0	2	0	1	0	1	2	3	1	9	1	4	4	2	2	1	4	4	1	2	1	12	4	4	2	2	4	3	1	1	1	1	1
8	1	15	0	0	0	0	2	0	0	0	2	0	3	1	8	1	4	4	1	1	1	4	4	1	1	1	11	4	4	1	1	4	3	1	1	1	1	1
9	1	15	0	0	0	0	1	0	0	1	1	0	1	1	7	0	4	4	1	1	1	4	4	1	2	1	10	4	3	1	2	4	3	1	1	1	1	1
10	0	15	0	0	0	0	2	0	0	1	2	1	98	1	9	1	4	4	3	3	1	4	4	1	1	1	11	4	4	1	1	4	0	0	1	1	1	1
11	1	15	0	0	0	0	2	0	0	2	2	0	3	1	11	1	4	4	1	2	1	4	4	1	1	0	12	4	4	1	1	3	3	0	1	1	1	1
12	1	15	0	0	0	0	2	0	0	1	3	3	2	1	10	1	4	4	1	1	1	4	4	1	1	1	11	4	4	1	1	4	3	0	1	1	1	1
13	1	15	0	0	0	0	2	0	0	1	2	2	98	1	9	1	4	4	2	2	0	4	4	2	3	0	11	2	2	2	2	2	3	1	1	1	1	0
14	1	15	0	0	0	0	2	0	0	0	3	3	3	1	7	0	4	4	1	1	1	4	4	1	1	1	9	4	4	1	1	4	3	1	1	1	1	1
15	0	15	0	0	0	0	1	0	1	1	1	0	1	0	6	0	2	1	3	3						0	6	4	3	3	3	0	3	0	0	0	0	0
16	1	15	0	0	0	0	2	1	1	1	1	1	3	1	7	0	4	4	3	3	1	4	4	2	2	1	9	4	4	1	2	4	2	0	1	1	1	1
17	1	15	0	0	0	0	2	0	0	1	3	0	2	1	8	1	4	4	1	1	1	4	4	1	1	1	9	4	4	1	1	4	3	1	1	1	1	1
18	1	15	0	0	0	0	1	0	0	1	2	0	1	1	8	1	4	4	1	2	1	4	4	1	2	1	10	4	2	1	2	4	3	1	1	1	1	1
19	1	15	0	0	0	0	1	0	1	1	3	0	3	1	8	1	4	4	2	2	1	4	4	1	2	1	11	4	4	1	1	4	3	1	1	1	1	1
20	1	15	0	0	0	0	2	0	0	2	3	3	1	1	10	1	4	4	1	2	1	4	4	1	2	1	12	4	4	1	1	4	2	0	1	1	1	1
21	1	15	0	0	0	0	1	0	1	1	3	1	2	1	9	1	4	4	1	1	1	4	4	1	2	1	11	4	4	2	2	4	3	1	1	1	1	1
22	1	15	0	0	0	0	1	0	0	1	3	0	2	1	9	1	4	4	1	1	1	4	4	1	1	1	11	4	4	1	2	4	3	1	1	1	1	1
23	1	15	0	0	0	0	1	1	0	0	2	0	2	1	7	0	4	4	1	1	1	4	4	2	2	1	9	4	4	1	2	4	3	1	1	1	1	1
24	1	15	0	0	0	0	2	0	0	2	3	0	2	1	10	1	4	4	1	1	1	4	4	1	1	1	11	4	4	1	1	4	3	1	1	1	1	1
25	1	15	0	0	0	0	1	0	1	1	3	0	1	1	6	0	4	4	2	2	0	3	3	3	3	0	7	2	3	3	2	2	3	0	0	0	0	0
26	1	15	0	0	0	0	1	0	1	1	1	3	1	0	8	1	4	4	1	1	1	4	4	1	1	1	10	4	4	1	1	1	3	1	1	1	1	1
27	1	15	0	0	0	0	1	0	0	1	1	3	98	1	7	0	4	4	3	3	1	4	4	2	3	1	10	4	4	1	1	4	3	1	1	1	1	1
28	1	15	0	0	0	0	2	0	0	1	3	3	3	1	9	1	4	4	1	1	1	4	4	1	1	1	11	4	4	1	1	4	3	1	1	1	1	1
29	1	15	0	0	0	0	1	0	1	1	1	0	98	1	10	1	4	4	1	1	1	4	4	1	2	1	11	4	4	1	1	4	2	1	1	1	1	1
30	1	15	0	0	0	0	1	0	1	1	1	0	98	0	7	0	4	4	1	1	1	4	4	1	1	1	9	4	4	1	1	1	3	1	1	1	1	1
31	1	15	0	0	0	0	2	0	0	1	3	1	2	0	10	1	4	4	3	3	0	4	4	3	3	0	10	4	4	2	2	0	3	0	1	1	1	0
32	0	15	0	0	0	0	2	0	0	1	3	0	3	1	9	1	4	4	1	1	1	4	4	1	1	1	12	4	4	2	2	4	2	0	1	1	1	1
33	1	15	0	0	0	0	1	0	0	1	1	0	1	1	9	1	4	4	1	1						1	11	4	4	1	1	4	1	1	1	1	1	1
34	1	15	0	0	0	0	1	0	0	1	1	0	1	1	9	1	4	4	1	2	1	4	4	2	2	1	12	4	4	1	1	4	3	1	1	1	1	1
35	1	15	0	0	0	0	2	0	0	0	2	0	3	1	8	1	4	4	1	2	1	4	4	2	3	1	11	4	4	1	1	4	3	1	1	1	1	1
36	0	15	0	0	0	0	1	0	1	1	1	0	3	1	10	1	4	4	2	2	1	4	4	2	2	1	12	2	2	1	1	4	0	0	1	1	1	1
37	1	15	0	0	0	0	1	0	1	0	3	0	3	0	7	0	4	4	1	1	1	4	4	1	1	1	9	4	4	1	1	1	3	0	1	1	1	1
38	0	15	0	0	0	0	1	1	0	2	2	0	2	1	5	0	4	4	1	1	1	4	4	2	2	1	5	4	3	1	2	4	1	0	1	1	1	1
39	1	15	0	0	0	0	1	0	1	1	1	0	2	1	7	0	4	4	1	1	0	4	4	2	2	0	8	4	4	3	3	2	3	0	1	0	0	0
40	1	15	0	0	0	0	1	0	0	1	1	0	3	1	5	0	4	4	2	2	1	1	1	1	2	1	8	4	4	1	1	4	3	1	1	1	1	1
41	1	15	0	0	0	0	2	0	0	1	3	2	3	1	7	0	4	4	1	2	1	4	4	2	2	1	11	4	4	1	2	4	3	1	1	1	1	1
42	1	15	0	0	0	0	1	0	0	1	1	0	1	1	9	1	4	4	1	2	1	4	4	1	1	1	10	4	4	1	1	4	3	1	1	1	1	1
43	1	15	0	0	0	0	2	0	0	1	2	3	98	1	9	1	4	4	1	1	1	4	4	2	2	1	11	4	4	1	2	4	3	1	1	1	1	1
44	1	15	0	0	0	0	1	0	0	1	1	0	3	1	9	1	4	4	1	1	1	4	4	2	2	1	12	4	4	1	1	4	3	1	1	1	1	1
45	1	15	0	0	0	0	2	0	0	1	2	0	3	1	10	1	4	4	1	1	1	4	4	1	2	1	12	4	4	1	1	4	3	1	1	1	1	1
46	1	15	0	0	0	0	2	0	1	1	2	0	3	1	9	1	4	4	2	2	1	4	4	1	1	1	12	4	4	1	1	4	3	1	1	1	1	1
47	1	15	0	0	0	0	1	0	1	1	1	0	1	1	8	1	4	4	1	2						1	10	4	4	1	1	4	3	1	1	1	1	1
48	1	15	0	0	0	0	2	0	0	1	3	1	3	1	8	1	3	4	1	1	1	4	4	1	2	1	11	4	4	2	2	4	3	0	1	1	1	1
49	1	15	0	0	0	0	2	0	0	1	3	0	3	1	8	1	4	4	1	2	1	4	4	1	1	1	10	4	4	1	2	4	3	0	1	1	1	1
50	1	15	0	0	0	0	1	0	1	0	2	0	2	1	9	1	4	4	1	2	0	4	4	3	3	0	11	4	4	2	1	2	3	0	1	1	1	0
51	1	15	0	0	0	0	2	0	0	1	3	1	98	1	8	1	4	4	1	1	1	4	4	1	1	1	11	4	4	1	2	4	3	1	1	1	1	1
52	1	15	0	0	0	0	1	0	1	0	1	0	98	1	8	1	4	4	1	1	1	4	4	1	1	1	10	4	4	1	1	4	3	1	1	1	1	1
53	1	15	0	0	0	0	1	0	1	1	1	2	2	1	7	0	4	4	2	3	1	4	4	1	1	0	9	4	4	3	3	2	3	1	1	1	0	0
54	0	15	0	0	0	0	2	0	1	1	2	1	3	1	7	0	4	4	2	2	1	3	4	1	1	1	9	4	4	1	2	4	0	0	1	1	1	1
55	1	15	0	0	0	0	1	0	0	2	1	0	98	1	8	1	4	4	1	1	1	4	4	1	1	1	10	4	4	1	1	4	3	0	1	1	1	1
56	1	15	0	0	0	0	1	0	0	1	1	1	98	1	7	0	4	4	1	1	1	4	4	1	1	1	9	4	4	1	1	4	3	1	1	1	1	1
57	1	15	0	0	0	0	1	0	1	1	2	0	3	1	9	1	4	4	1	2	1	4	4	1	2	1	11	4	4	1	1	4	3	1	1	1	1	1
58	0	15	0	0	0	0	1	0	1	1	2	0	2	1	6	0	4	4	3	3	1	4	4	1	1	1	9	4	4	2	2	4	3	0	1	1	1	1
59	1	15	0	0	0	0	2	1	0	0	1	2	1	1	7	0	4	4	2	2	1	4	4	1	1	1	9	4	4	1	1	4	3	0	1	1	1	1
60	1	15	0	0	0	0	2	0	0	1	3	1	2	1	9	1	4	4	1	1	1	4	4	1	1	1	10	4	4	1	2	4	2	0	1	1	1	1
61	1	15	0	0	0	0	2	0	0	1	3	0	1	1	10	1	4	4	1	1	1	4	4	1	1	1	11	4	4	1	1	4	3	1	1	1	1	1
62	1	15	0	0	0	0	2	0	0	1	3	0	1	1	9	1	4	4	1	2	1	4	4	1	2	1	12	4	4	2	2	4	3	1	1	1	1	1
63	1	15	0	0	0	0	1	1	1	1	1	2	3	1	8	1	4	4	2	2						1	11	4	4	1	1	4	3	1	1	1	1	1
64	1	15	0	0	0	0	1	0	0	1	3	0	1	1	9	1	4	4	1	1	1	4	4	1	1	1	12	4	4	1	1	4	3	0	1	1	1	1
65	1	15	0	0	0	0	1	1	0	0	2	3	1	1	9	1	4	4	1	1	1	4	4	1	1	1	12	4	4	1	1	4	1	0	1	1	1	1
66	1	15	0	0	0	0	1	1	1	0	2	0	98	1	10	1	4	4	1	2	1	4	4	1	1	1	12	3	2	1	1	4	3	0	1	1	1	1
67	1	15	0	0	0	0	1	0	1	1	2	1	1	1	9	1	4	4	3	3	1	4	4	1	1	1	12	4	4	1	2	4	3	0	1	1	1	1
68	1	15	0	0	0	0	2	0	1	2	3	0	3	1	9	1	4	4	1	2	1	4	4	1	1	1	11	4	4	1	2	4	3	1	1	1	1	1
69	1	15	0	0	0	0	2	0	0	1	3	0	2	1	8	1	4	4	1	2	1	4	4	2	2	1	12	4	4	1	1	4	3	0	1	1	1	1
70	1	15	0	0	0	0	1	1	0	1	2	1	2	1	6	0	4	4	1	1	1	4	4	1	1	1	9	4	4	1	1	4	3	0	1	1	1	1
71	1	15	0	0	0	0	2	0	0	1	3	2	3	1	8	1	4	4	1	2	1	4	4	1	2	1	11	4	4	1	2	4	3	0	1	1	1	1
72	1	15	0	0	0	0	1	0	0	2	3	0	3	1	8	1	4	4	1	1	1	4	4	1	1	1	10	4	4	1	1	4	2	0	1	1	1	1
73	1	15	0	0	0	0	1	0	0	1	2	0	2	0	8	1	4	4	3	3	0	1	1	3	3	0	8	2	3	2	1	0	1	0	1	0	0	0
74	1	15	0	0	0	0	1	0	1	1	1	0	98	1	6	0	4	4	2	2	1	4	4	2	2	1	7	2	4	2	3	4	3	0	1	1	1	1
75	1	15	0	0	0	0	2	0	0	1	2	3	98	1	9	1	4	4	1	1	1	4	4	1	1	1	12	4	4	1	1	4	3	1	1	1	1	1
76	1	15	0	0	0	0	1	0	0	1	2	2	2	1	9	1	4	2	1	2	1	4	4	2	2	1	12	4	3	1	1	4	3	1	1	1	1	1
77	1	15	0	0	0	0	1	0	1	1	1	0	2	1	7	0	4	4	1	2	1	4	3	1	1	1	10	4	4	1	2	4	3	0	1	1	1	1
78	1	15	0	0	0	0	2	0	0	1	2	1	98	1	9	1	4	4	1	2	1	4	4	1	1	1	12	4	4	1	1	4	2	1	1	1	1	1
79	1	16	0	0	0	0	1	0	0	1	2	2	2	1	8	1	4	4	1	2	1	4	4	1	2	1	10	4	4	1	2	4	3	1	1	1	1	1
80	0	15	0	0	0	0	2	0	0	1	3	0	2	1	9	1	4	4	1	1	1	4	4	1	2	1	10	4	4	1	2	4	1	0	1	1	1	1
81	1	15	0	0	0	0	1	0	0	0	2	1	1	1	8	1	4	4	1	3	1	4	3	1	2	1	11	4	4	1	2	4	3	1	1	1	1	1
82	0	15	0	0	0	0	1	0	0	2	2	0	1	1	7	0	4	4	1	1	1	4	4	1	2	1	10	4	4	1	2	4	3	0	1	1	1	1
83	1	15	0	0	0	0	1	0	1	2	2	2	98	1	7	0	4	4	1	1	1	4	4	1	1	1	8	4	4	1	1	4	3	1	1	1	1	1
84	0	15	0	0	0	0	1	0	1	1	1	2	2	0	8	1	4	4	2	2	0	4	4	2	1	0	8	4	4	3	1	0	3	0	1	0	0	0
85	1	15	0	0	0	0	2	0	1	1	2	2	1	1	10	1	4	4	1	2						1	11	4	4	1	2	4	3	0	1	1	1	1
86	1	15	0	0	0	0	2	0	0	1	2	0	2	1	9	1	4	4	2	2	1	4	2	1	2	1	12	4	4	2	2	4	3	1	1	1	1	1
87	1	15	0	0	0	0	1	0	1	0	2	0	1	1	9	1	4	4	1	2	1	4	4	1	2	0	12	4	3	1	2	3	3	0	1	1	1	1
88	0	15	0	0	0	0	1	0	1	1	2	0	1	1	6	0	4	4	1	1	1	4	4	1	2	1	9	4	4	1	2	4	2	1	1	1	1	1
89	1	16	0	0	0	0	1	0	1	1	1	1	2	1	9	1	4	4	1	1	1	4	4	1	2	1	10	4	4	1	2	4	3	0	1	1	1	1
90	1	15	0	0	0	0	1	0	1	1	1	0	2	1	7	0	4	4	3	3	1	4	4	1	1	1	9	4	4	1	3	4	2	0	1	1	1	1
91	1	15	0	0	0	0	2	1	0	1	3	3	3	1	8	1	4	4	1	2						1	10	4	4	1	1	4	3	0	1	1	1	1
92	0	15	0	0	0	0	2	0	0	0	3	0	2	1	9	1	4	4	1	1	1	4	4	1	1	1	11	4	4	2	2	4	3	0	1	1	1	1
93	1	15	0	0	0	0	2	0	0	0	3	1	1	1	11	1	4	4	1	2	1	4	2	1	2	0	12	4	3	1	2	3	3	1	1	1	1	1
94	0	15	0	0	0	0	2	0	1	1	2	2	3	1	9	1	4	4	1	1	1	4	4	1	1	1	11	4	4	1	2	4	2	0	1	1	1	1
95	1	15	0	0	0	0	1	0	1	1	1	0	1	1	7	0	4	4	1	2	1	4	4	2	2	1	9	4	4	1	2	4	3	1	1	1	1	1
96	1	15	0	0	0	0	1	0	1	1	1	0	1	1	8	1	4	4	1	2	1	4	4	1	1	1	11	4	4	1	1	4	3	0	1	1	1	1
97	1	15	0	0	0	0	1	0	1	1	2	0	1	1	9	1	4	4	1	1	1	4	4	1	2	1	11	4	4	1	2	4	3	1	1	1	1	1
98	1	15	0	0	0	0	1	0	0	1	1	3	2	1	10	1	4	4	2	2	1	4	4	1	1	1	12	4	4	1	2	4	3	0	1	1	1	1
99	0	15	0	0	0	0	1	1	1	1	3	3	3	0	8	1	4	4	1	1	1	4	4	1	1	1	9	4	4	1	1	1	1	0	1	1	1	1
100	1	15	0	0	0	0	1	0	1	0	2	0	2	1	8	1	4	4	1	1	1	4	4	1	1	1	10	4	4	2	2	4	3	1	1	1	1	1
101	0	15	0	0	0	0	1	1	0	1	1	0	2	1	9	1	4	4	1	1	1	4	4	1	1	1	11	4	4	2	2	4	2	0	1	1	1	1
102	0	15	0	0	0	0	1	0	0	2	1	1	3	1	10	1	4	4	1	1	1	4	4	1	1	1	12	4	4	1	1	4	2	1	1	1	1	1
103	1	15	0	0	0	0	1	0	0	1	1	0	1	1	8	1	4	4	1	1	1	4	4	1	1	1	9	4	4	1	1	4	3	1	1	1	1	1
104	1	15	0	0	0	0	1	0	1	0	1	0	1	1	8	1	4	4	1	1	1	4	4	1	1	1	9	4	4	1	1	4	2	0	1	1	1	1
105	1	15	0	0	0	0	2	0	0	2	3	1	3	1	9	1	4	4	1	2	1	4	4	1	1	1	11	4	4	1	1	4	3	1	1	1	1	1
106	0	15	0	0	0	0	1	0	1	1	1	3	98	1	9	1	4	4	1	2	0	4	4	1	2	1	11	4	4	1	2	4	3	0	1	1	1	1
107	1	15	0	0	0	0	1	1	0	1	1	0	1	1	7	0	4	4	2	2	1	4	4	2	2	1	8	4	4	1	1	4	3	0	1	1	1	1
108	1	15	0	0	0	0	2	0	0	1	3	0	3	1	11	1	4	4	1	1	1	4	4	1	1	1	11	4	4	1	1	4	3	1	1	1	1	1
109	1	15	0	0	0	0	2	0	0	2	2	3	3	1	9	1	4	4	2	2	1	4	4	2	2	1	11	4	4	1	2	4	3	0	1	1	1	1
110	1	15	0	0	0	0	2	0	0	0	2	3	2	1	8	1	4	4	1	2	1	4	4	1	1	1	11	4	4	3	2	4	3	1	1	1	1	1
111	1	15	0	0	0	0	1	1	0	1	3	0	1	1	8	1	4	4	1	1	1	4	4	1	1	1	11	4	4	1	1	4	2	0	1	1	1	1
112	1	16	0	0	0	0	2	0	0	0	2	1	2	1	10	1	4	4	1	1	1	4	4	1	2	0	12	4	4	1	2	3	3	0	1	1	1	1
113	1	16	0	0	0	0	2	0	0	1	2	2	3	1	9	1	3	4	1	1	1	3	4	2	2	1	12	4	4	1	2	4	3	1	1	1	1	1
114	1	16	0	0	0	0	2	1	0	1	2	2	2	1	9	1	4	4	1	1	1	4	4	2	2	1	12	4	4	1	1	4	3	1	1	1	1	1
115	1	16	0	0	0	0	1	1	0	1	1	0	1	1	11	1	4	4	1	1						1	12	4	4	1	1	4	2	0	1	1	1	1
116	1	16	0	0	0	0	2	1	0	2	3	0	2	1	12	1	4	4	1	2	0	4	3	1	2	0	12	4	4	1	3	3	2	0	1	1	1	1
117	0	16	0	0	0	0	2	0	0	1	2	1	3	1	8	1	4	4	1	1	1	4	4	1	1	1	9	4	4	1	1	4	1	0	1	1	1	1
118	1	16	0	0	0	0	1	0	0	1	3	0	2	1	10	1	4	4	1	2	1	4	4	1	2	0	12	4	3	1	2	3	3	0	1	1	1	1
119	1	16	0	0	0	0	2	0	0	1	3	1	1	1	10	1	4	4	1	1	1	4	4	1	2	1	12	4	4	1	3	4	3	1	1	1	1	1
120	1	15	0	0	0	0	1	0	1	1	2	0	2	1	9	1	4	4	2	2	1	4	4	1	2	1	11	4	4	1	1	4	3	1	1	1	1	1
121	0	16	0	0	0	0	1	1	0	1	1	2	98	1	10	1	4	4	1	2	1	4	4	1	2	0	12	4	4	1	2	3	1	1	1	1	1	1
122	1	16	0	0	0	0	1	0	1	1	1	2	2	1	8	1	4	4	1	2	1	4	4	1	2	1	11	4	4	1	2	4	3	1	1	1	1	1
123	1	16	0	0	0	0	1	1	0	1	1	0	2	1	8	1	4	3	1	2						0	10	4	3	3	3	2	1	0	1	1	1	0
124	0	16	0	0	0	0	1	0	0	1	2	2	3	1	9	1	4	4	1	2	1	4	4	1	2	1	12	4	4	1	1	4	3	0	1	1	1	1
125	0	16	0	0	0	0	1	0	0	1	2	0	3	1	10	1	4	3	1	1	1	4	4	1	2	0	12	4	2	1	3	3	3	0	1	1	1	1
126	1	16	0	0	0	0	1	0	0	1	2	0	2	0	8	1	4	4	3	3	0	3	3	3	3	0	8	4	4	1	1	0	3	0	1	0	0	0
127	1	16	0	0	0	0	2	1	1	0	2	0	2	1	10	1	4	4	1	1	1	4	4	1	1	1	11	4	4	1	2	4	3	1	1	1	1	1
128	1	16	0	0	0	0	2	1	0	1	3	0	3	1	11	1	4	3	1	2	1	3	4	1	2	1	14	4	4	1	1	4	3	1	1	1	1	1
129	1	16	0	0	0	0	1	0	1	1	1	0	3	1	7	0	4	4	1	1	1	4	4	2	2	1	10	4	4	1	1	4	3	1	1	1	1	1
130	0	16	0	0	0	0	1	0	0	1	3	0	1	1	9	1	4	4	1	1	1	4	4	1	2	1	11	4	4	1	3	4	2	0	1	1	1	1
131	0	16	0	0	0	0	1	0	0	1	3	1	2	1	10	1	4	4	1	2	1	4	4	1	2	0	12	4	3	1	2	3	2	0	1	1	1	1
132	0	16	0	0	0	0	2	0	0	2	2	1	3	1	8	1	4	4	1	1	1	4	4	1	1	0	12	4	4	1	1	3	2	0	1	1	1	1
133	1	16	0	0	0	0	2	0	0	2	3	0	3	1	11	1	4	4	1	1						1	12	4	4	1	1	4	3	0	1	1	1	1
134	1	16	0	0	0	0	2	0	0	1	3	3	2	1	11	1	4	4	1	1	1	4	4	1	2	0	13	2	2	3	3	3	3	0	1	1	1	1
135	0	16	0	0	0	0	1	0	1	1	2	0	2	1	9	1	4	4	1	2	1	4	4	1	1	1	12	4	4	1	1	4	0	0	1	1	1	1
136	1	16	0	0	0	0	1	0	1	0	2	0	3	1	10	1	4	4	1	1	1	4	4	1	1	1	12	4	4	1	1	4	3	1	1	1	1	1
137	1	16	0	0	0	0	2	1	1	1	3	1	2	1	7	0	4	4	3	2	1	4	4	1	2	1	10	4	4	1	2	4	3	1	1	1	1	1
138	1	16	0	0	0	0	1	0	0	1	2	0	3	1	8	1	4	4	1	2	1	3	4	1	1	1	11	4	4	1	2	4	3	0	1	1	1	1
139	1	16	0	0	0	0	2	0	0	1	3	2	2	1	12	1	4	3	1	2	0	4	4	1	3	0	12	4	4	1	2	3	3	0	1	1	1	1
140	0	15	0	0	0	0	1	1	0	1	1	2	1	1	8	1	4	4	1	1	1	4	4	2	2	1	8	4	4	1	1	4	1	1	1	1	1	1
141	1	16	0	0	0	0	1	1	0	1	2	0	2	1	11	1	4	4	1	2	1	4	4	1	1	0	12	4	4	1	2	3	3	1	1	1	1	1
142	1	16	0	0	0	0	2	1	0	1	3	0	98	1	9	1	4	4	1	2	0	4	3	1	1	1	11	4	4	1	2	4	3	1	1	1	1	1
143	0	16	0	0	0	0	1	0	0	1	1	3	3	1	8	1	4	4	2	2	0	4	4	3	3	0	8	2	3	3	2	2	3	0	1	0	0	0
144	1	16	0	0	0	0	1	0	1	1	1	0	98	1	9	1	4	4	1	1	1	4	4	1	1	1	10	4	4	1	1	4	3	0	1	1	1	1
145	1	15	0	0	0	0	2	0	1	1	1	0	98	1	9	1	4	4	1	1	1	4	4	2	2	1	12	4	4	2	2	4	3	1	1	1	1	1
146	1	16	0	0	0	0	2	1	0	1	2	2	2	1	10	1	4	4	1	1	1	4	4	1	1	0	12	4	4	1	3	3	3	0	1	1	1	1
147	1	16	0	0	0	0	1	0	1	1	1	0	3	1	9	1	4	4	1	1	0	4	4	1	1	0	10	4	4	1	2	2	3	1	1	1	1	0
148	0	16	0	0	0	0	1	1	0	1	1	0	98	1	6	0	4	4	2	2	1	4	4	1	1	1	8	1	4	3	3	4	3	1	1	1	1	1
149	1	15	0	0	0	0	2	0	0	1	2	1	2	1	10	1	4	4	1	2	1	4	4	1	2	1	11	4	4	1	1	4	3	1	1	1	1	1
150	1	15	0	0	0	0	2	0	0	1	3	0	3	1	10	1	4	4	1	1	1	4	4	1	2	0	12	4	3	1	3	3	3	1	1	1	1	1
151	0	16	0	0	0	0	1	1	0	1	1	0	1	0	8	1	1	1	3	3	0	2	2	3	3	0	8	2	2	3	3	0	3	0	1	0	0	0
152	1	16	0	0	0	0	2	0	0	2	3	3	98	1	8	1	4	4	1	2	0	4	4	3	3	0	10	4	4	1	2	2	3	0	1	1	1	0
153	0	16	0	0	0	0	1	0	0	0	1	2	3	1	6	0	4	4	2	2	1	4	4	1	1	1	9	4	4	1	1	4	1	1	1	1	1	1
154	1	16	0	0	0	0	1	0	0	1	3	0	2	1	10	1	4	4	1	1	0	4	4	1	2	0	12	4	4	1	2	3	3	0	1	1	1	1
155	0	15	0	0	0	0	1	0	0	1	2	2	2	1	8	1	4	4	1	1	1	4	4	1	1	1	11	4	4	1	1	4	1	0	1	1	1	1
156	1	16	0	0	0	0	1	1	1	1	1	3	1	1	11	1	4	4	2	2	1	4	4	1	1	0	12	4	4	1	3	3	3	0	1	1	1	1
157	1	16	0	0	0	0	1	0	0	1	2	0	1	1	9	1	4	4	2	2	1	4	4	1	1	1	12	4	4	1	2	4	3	1	1	1	1	1
158	1	16	0	0	0	0	1	0	1	2	1	3	2	1	11	1	3	4	1	1	1	4	4	1	1	0	12	4	4	1	1	3	3	1	1	1	1	1
159	1	15	0	0	0	0	1	0	0	1	1	0	2	1	8	1	4	4	1	1	1	4	4	2	2	1	10	4	4	1	1	4	3	1	1	1	1	1
160	0	15	0	0	0	0	2	0	0	1	2	2	98	0	8	1	4	4	1	1						0	8	3	3	3	3	0	1	0	1	0	0	0
161	1	15	0	0	0	0	2	0	0	1	3	2	1	1	9	1	4	3	1	3	1	4	4	1	1	0	11	4	2	3	3	2	2	1	1	1	1	0
162	1	16	0	0	0	0	2	0	0	2	3	3	2	1	9	1	3	3	1	1	1	4	4	1	1	1	12	4	4	1	2	4	3	1	1	1	1	1
163	1	16	0	0	0	0	1	0	1	1	1	0	1	1	9	1	4	4	1	3	1	4	4	1	2	1	11	4	4	1	2	4	3	1	1	1	1	1
164	1	16	0	0	0	0	1	0	1	1	1	0	2	1	6	0	4	4	1	1	1	4	4	1	2	1	9	4	4	2	1	4	3	0	1	1	1	1
165	1	16	0	0	0	0	1	0	0	1	1	0	3	1	9	1	4	4	1	1	1	4	4	1	1	1	11	4	4	1	1	4	3	1	1	1	1	1
166	1	16	0	0	0	0	1	0	1	1	1	1	98	1	10	1	4	4	1	1						1	12	4	4	1	2	4	3	1	1	1	1	1
167	1	16	0	0	0	0	1	0	0	1	2	0	1	1	8	1	4	4	1	2	1	4	4	1	2	1	10	4	4	1	1	4	3	0	1	1	1	1
168	1	16	0	0	0	0	2	1	1	1	2	0	2	0	8	1	2	2	2	2	0	3	4	3	3	0	8	4	3	2	2	0	3	0	1	0	0	0
169	0	16	0	0	0	0	1	0	0	1	3	1	3	1	9	1	4	4	1	1	1	4	4	1	1	1	12	4	4	2	2	4	2	0	1	1	1	1
170	1	16	0	0	0	0	2	1	0	1	3	2	98	1	8	1	4	4	1	1	0	4	4	2	2	0	11	4	4	2	2	2	3	0	1	1	1	0
171	1	15	0	0	0	0	1	0	0	1	1	2	1	1	7	0	3	3	1	2	1	4	4	1	1	1	9	4	3	1	1	4	2	0	1	1	1	1
172	1	16	0	0	0	0	1	0	0	1	1	0	3	1	9	1	4	4	2	2	1	4	4	1	2	1	11	4	4	1	2	4	3	1	1	1	1	1
173	1	15	0	0	0	0	1	1	1	1	1	2	98	1	10	1	4	4	1	2	1	4	4	1	1	0	12	4	4	1	2	3	3	1	1	1	1	1
174	1	16	0	0	0	0	2	0	0	1	3	0	98	1	10	1	4	4	1	2	1	4	4	1	2	0	12	4	4	1	1	3	3	1	1	1	1	1
175	0	16	0	0	0	0	2	0	0	1	3	0	3	1	10	1	4	4	1	1	1	4	4	1	1	1	15	4	4	1	1	4	1	1	1	1	1	1
176	0	16	0	0	0	0	1	0	0	1	1	1	2	1	7	0	4	4	1	1	1	4	4	1	1	1	10	4	4	1	1	4	1	0	1	1	1	1
177	1	16	0	0	0	0	1	0	0	1	3	2	3	1	11	1	4	4	1	1	0	4	4	1	1	0	12	4	4	1	2	3	3	0	1	1	1	1
178	1	16	0	0	0	0	1	0	1	0	1	0	1	1	7	0	4	4	2	2	1	4	4	1	2	1	9	4	4	1	1	4	3	1	1	1	1	1
179	1	16	0	0	0	0	1	0	1	1	1	3	1	1	6	0	4	4	3	3	1	4	4	2	2	0	8	2	2	3	3	2	3	1	1	0	0	0
180	0	16	0	0	0	0	1	0	1	1	2	3	98	0	8	1	4	4	1	1	0	2	2	2	2	0	8	2	4	3	3	0	1	0	1	0	0	0
181	1	16	0	0	0	0	1	0	1	0	1	3	2	1	10	1	4	4	1	2	1	4	4	1	1	1	14	4	4	1	1	4	3	1	1	1	1	1
182	1	15	0	0	0	0	1	0	1	1	2	3	1	1	9	1	4	4	1	3	1	4	4	1	2	1	11	4	4	1	2	4	2	0	1	1	1	1
183	1	16	0	0	0	0	1	1	0	1	1	0	2	1	10	1	4	4	1	3	0	4	4	1	1	0	12	4	3	1	2	3	3	1	1	1	1	1
184	1	16	0	0	0	0	2	0	1	1	2	1	1	1	10	1	4	4	1	1	1	4	4	1	1	0	12	4	4	1	1	3	3	1	1	1	1	1
185	0	16	0	0	1	0	1	1	0	1	2	0	98	1	6	0	4	4	1	1	1	4	4	1	1	1	9	4	4	2	2	4	1	0	1	1	1	1
186	1	16	0	0	0	0	1	0	1	1	1	0	1	1	11	1	4	4	1	2	1	4	4	1	1	0	12	4	4	1	2	3	3	1	1	1	1	1
187	1	16	0	0	0	0	2	0	0	1	3	0	2	1	10	1	4	4	1	1	1	4	4	2	2	1	12	4	4	1	2	4	3	0	1	1	1	1
188	1	16	0	0	0	0	1	0	0	1	2	0	1	0	7	0	3	3	3	3	0	4	4	3	3	0	7	4	3	3	3	0	3	0	0	0	0	0
189	1	16	0	0	0	0	1	0	1	1	1	0	1	1	11	1	4	4	1	1	1	4	4	1	2	1	14	4	4	1	1	4	3	1	1	1	1	1
190	1	15	0	0	0	0	2	0	0	1	2	3	3	1	9	1	4	4	1	2	1	4	4	1	2	1	12	4	4	1	2	4	3	1	1	1	1	1
191	0	16	0	0	0	0	1	0	1	1	2	1	98	0	7	0	1	1	3	3	0	2	2	3	3	0	7	4	4	3	3	0	1	0	0	0	0	0
192	1	16	0	0	0	0	2	0	0	1	2	1	98	1	8	1	4	4	1	1	1	4	4	1	1	1	10	4	3	1	1	4	3	1	1	1	1	1
193	1	16	0	0	0	0	1	0	0	1	1	0	1	1	7	0	4	4	1	1	1	4	4	1	1	1	10	4	4	1	1	4	2	1	1	1	1	1
194	1	16	0	0	0	0	1	0	0	1	3	3	2	1	9	1	4	4	1	2	1	4	4	2	2	1	10	4	4	1	2	4	3	0	1	1	1	1
195	1	16	0	0	1	0	1	1	0	1	1	0	1	0	8	1	1	1	3	3	0	4	4	3	3	0	8	4	4	3	3	0	3	0	1	0	0	0
196	1	16	0	0	0	0	1	0	0	2	2	0	1	0	8	1	4	4	3	3	0	3	3	3	3	0	8	1	1	3	3	0	3	0	1	0	0	0
197	1	16	0	0	0	0	2	1	0	0	2	1	98	1	9	1	4	4	1	2	1	4	4	1	1	0	11	4	4	2	2	2	3	1	1	1	1	0
198	1	16	0	0	0	0	1	0	0	1	1	0	1	1	9	1	4	4	2	2	1	4	4	1	2	1	11	4	3	1	2	4	3	0	1	1	1	1
199	1	16	0	0	0	0	1	0	1	1	1	0	3	1	11	1	4	4	1	2	1	4	4	1	2	0	12	4	4	1	2	3	3	0	1	1	1	1
200	1	16	0	0	0	0	1	0	1	1	3	1	2	1	10	1	4	4	1	2	1	4	4	1	2	1	14	3	4	1	1	4	3	1	1	1	1	1
201	1	16	0	0	0	0	2	0	0	1	2	0	2	1	10	1	4	3	1	1	1	4	3	1	1	1	11	4	3	1	2	4	3	1	1	1	1	1
202	0	16	0	0	0	0	1	1	0	1	2	0	98	1	9	1	4	4	1	2	1	4	4	1	1	1	11	4	3	1	2	4	0	0	1	1	1	1
203	0	16	0	0	0	0	1	0	0	1	1	3	98	1	9	1	4	4	1	1	1	4	4	1	2	1	12	4	4	1	2	4	2	0	1	1	1	1
204	1	16	0	0	0	0	1	0	1	1	1	0	2	1	10	1	4	4	2	2	0	4	4	1	2	1	12	4	4	1	2	4	3	0	1	1	1	1
205	1	16	0	0	0	0	1	0	0	1	1	0	98	1	9	1	4	4	1	2	1	4	4	1	2	1	12	4	4	1	1	4	3	0	1	1	1	1
206	1	16	0	0	0	0	1	0	0	1	1	2	98	1	8	1	4	4	1	1	1	4	4	1	3	1	11	4	4	2	3	4	3	1	1	1	1	1
207	1	16	0	0	0	0	1	1	1	1	1	0	2	1	8	1	4	4	1	2	0	4	4	3	3	0	8	4	4	1	2	2	3	0	1	0	0	0
208	1	16	0	0	0	0	1	0	0	1	1	3	3	1	9	1	4	4	2	2	0	1	1	3	3	1	10	2	2	3	3	4	3	0	1	1	1	1
209	1	16	0	0	1	0	2	0	0	1	3	0	2	0	7	0	4	4	3	2	0	4	4	2	2	0	7	2	2	3	3	0	3	0	0	0	0	0
210	1	15	0	0	0	0	2	0	0	1	1	1	3	1	8	1	4	4	1	2	1	4	4	1	1	1	10	4	4	1	2	4	3	1	1	1	1	1
211	1	16	0	0	0	0	1	0	1	1	1	2	1	1	9	1	4	4	1	1	1	4	4	1	1	1	12	4	4	1	1	4	3	1	1	1	1	1
212	1	15	0	0	0	0	1	1	0	1	1	0	2	1	6	0	4	4	2	2	1	4	4	1	2	1	8	4	4	1	1	4	3	1	1	1	1	1
213	0	16	0	0	0	0	1	1	0	1	1	0	2	1	9	1	4	4	3	3	1	4	4	1	2	1	12	4	4	1	2	4	2	0	1	1	1	1
214	1	16	0	0	0	0	1	0	0	1	1	2	1	1	9	1	4	4	2	2	1	4	4	2	2	1	11	4	4	1	1	4	3	0	1	1	1	1
215	0	16	0	0	0	0	2	0	0	1	3	1	2	1	9	1	4	4	1	1	1	4	3	1	3	1	11	4	4	2	2	4	1	0	1	1	1	1
216	1	16	0	0	0	0	1	0	0	1	1	2	98	1	10	1	4	4	1	2	1	4	4	1	2	1	12	4	4	1	2	4	3	0	1	1	1	1
217	1	16	0	0	0	0	1	0	0	1	2	0	2	1	11	1	4	4	1	2	1	4	4	1	2	1	14	4	4	1	1	4	1	1	1	1	1	1
218	1	16	0	0	0	0	2	0	0	1	2	0	2	1	8	1	4	4	1	1	1	4	4	1	1	1	10	4	4	1	2	4	3	1	1	1	1	1
219	1	15	0	0	0	0	1	1	1	1	2	0	2	0	10	1	4	4	1	1	1	4	4	1	1	1	12	4	4	1	2	1	3	1	1	1	1	1
220	1	15	0	0	0	0	1	1	1	1	2	0	2	1	9	1	4	4	2	2	0	4	4	1	1	0	10	4	4	1	1	2	1	0	1	1	1	0
221	0	16	0	0	0	0	1	0	0	1	2	0	98	1	10	1	4	4	1	2	1	4	4	1	1	1	11	4	4	1	1	4	2	1	1	1	1	1
222	1	16	0	0	0	0	2	0	1	0	2	3	1	1	9	1	4	4	1	2	1	4	4	1	1	1	12	4	4	1	3	4	3	1	1	1	1	1
223	0	16	0	0	0	0	2	0	0	1	2	0	3	1	10	1	4	4	1	1						0	12	4	4	1	1	3	0	0	1	1	1	1
224	1	16	0	0	0	0	1	0	1	1	1	0	98	0	9	1	4	4	1	1	1	2	3	2	2	0	11	4	3	3	3	2	2	0	1	1	1	0
225	1	16	0	2	1	0	2	0	0	1	2	1	3	0	8	1	2	2	3	3	0	3	3	3	3	0	8	4	4	3	3	0	3	0	1	0	0	0
226	0	16	0	0	0	0	1	0	0	1	1	0	2	1	10	1	4	4	1	1						1	11	4	4	1	2	4	1	0	1	1	1	1
227	0	16	0	0	0	0	2	1	0	2	2	2	2	1	8	1	4	4	1	1	0	4	4	2	2	0	13	2	4	3	3	3	2	0	1	1	1	1
228	1	16	0	0	0	0	2	0	0	1	3	0	3	1	10	1	4	4	1	2	1	4	4	1	1	1	12	4	4	1	1	4	3	1	1	1	1	1
229	1	16	0	0	0	0	2	0	0	1	2	0	3	1	10	1	4	4	1	2	1	4	4	1	2	1	15	4	4	1	1	4	3	1	1	1	1	1
230	1	16	0	0	0	0	1	1	1	1	1	3	3	1	9	1	4	3	2	3						1	10	4	3	3	3	4	3	0	1	1	1	1
231	1	16	0	0	0	0	1	1	0	1	1	0	2	1	10	1	4	4	1	2	1	4	4	1	2	0	12	4	4	1	1	3	3	0	1	1	1	1
232	1	16	0	0	0	0	2	0	0	1	3	0	1	1	9	1	4	4	1	2	0	4	4	3	3	0	12	4	4	1	2	3	3	1	1	1	1	1
233	1	16	0	0	0	0	1	1	0	1	3	0	2	1	10	1	4	4	1	2	1	4	4	1	2	1	11	4	4	1	1	4	3	1	1	1	1	1
234	1	16	0	0	0	0	1	1	0	1	2	0	1	1	11	1	4	4	1	2	1	4	4	1	1	0	12	4	4	1	2	3	3	1	1	1	1	1
235	0	16	0	0	0	0	1	0	0	2	1	3	2	1	8	1	4	4	1	1	1	4	4	1	1	1	10	4	4	1	1	4	1	0	1	1	1	1
236	1	16	0	0	0	0	2	0	1	0	2	2	3	1	11	1	4	4	1	2	0	4	4	1	3	0	12	4	4	1	3	3	3	1	1	1	1	1
237	1	16	0	0	0	0	1	0	1	0	1	0	3	1	9	1	4	4	1	1	0	2	4	3	3	0	10	4	4	2	2	2	3	0	1	1	1	0
238	1	16	0	0	0	0	1	0	1	0	1	0	1	1	8	1	4	4	3	3	1	4	4	1	1	1	10	4	4	1	1	4	3	1	1	1	1	1
239	1	16	0	0	0	0	1	0	1	1	1	0	2	0	9	1	4	4	3	3	1	4	4	2	2	0	11	4	4	2	2	2	3	1	1	1	1	0
240	1	16	0	0	0	0	2	0	0	1	3	0	98	1	9	1	4	2	1	1	1	4	4	2	2	1	11	4	4	1	1	4	3	1	1	1	1	1
241	0	16	0	0	0	0	1	0	0	2	3	0	2	1	9	1	4	4	1	2						1	10	4	4	1	1	4	0	0	1	1	1	1
242	1	16	0	0	0	0	2	0	0	1	3	0	98	1	10	1	4	4	1	1	1	4	4	1	1	1	12	4	4	1	1	4	3	1	1	1	1	1
243	1	16	0	0	0	0	1	0	1	1	1	0	1	1	7	0	4	4	1	1	1	4	4	1	1	1	11	4	4	1	2	4	3	1	1	1	1	1
244	1	15	0	0	0	0	1	1	1	1	2	2	98	1	9	1	4	4	2	2	1	4	4	1	2	1	11	4	4	1	1	4	3	1	1	1	1	1
245	0	16	0	0	1	0	1	0	1	1	1	0	2	0	8	1	4	4	3	3	0	4	4	3	3	0	8	4	4	3	3	0	3	0	1	0	0	0
246	1	16	0	0	0	0	1	0	1	1	1	0	2	1	9	1	4	4	1	2	1	4	3	1	2	1	11	4	4	1	1	4	3	1	1	1	1	1
247	1	16	0	0	0	0	1	0	0	1	2	0	2	1	10	1	4	4	1	2						1	12	4	4	1	2	4	3	0	1	1	1	1
248	1	16	0	0	0	0	1	0	0	1	1	0	3	0	10	1	4	4	1	1	1	4	2	2	2	1	11	4	3	1	2	1	3	0	1	1	1	1
249	1	15	0	0	0	0	1	0	0	1	1	0	2	1	8	1	4	3	1	1						0	10	1	1	3	3	2	3	0	1	1	1	0
250	0	16	0	0	0	0	1	0	1	1	1	0	98	1	7	0	4	4	2	2	1	4	4	2	2	1	11	4	4	1	2	4	2	0	1	1	1	1
251	1	16	0	0	0	0	2	0	0	1	1	0	3	0	9	1	4	3	3	3						0	9	3	3	2	3	0	2	0	1	1	0	0
252	1	16	0	0	0	0	1	1	1	0	1	0	1	0	8	1	1	3	3	3	0	2	2	3	3	0	8	4	1	3	3	0	3	0	1	0	0	0
253	1	16	0	0	0	0	1	0	0	1	2	0	1	0	8	1	4	4	1	1	0	4	4	3	3	0	8	4	4	2	2	0	2	0	1	0	0	0
254	1	16	0	0	0	0	2	0	0	1	3	0	2	1	9	1	4	4	1	1	1	4	4	1	1	1	12	4	4	1	1	4	3	1	1	1	1	1
255	1	15	0	0	0	0	1	1	0	1	3	0	3	1	10	1	4	4	1	2	1	4	4	1	1	0	12	4	4	1	3	3	1	0	1	1	1	1
256	0	16	0	0	0	0	1	0	0	1	3	0	1	1	9	1	3	3	1	2	1	4	4	1	1	1	11	4	4	1	2	4	1	0	1	1	1	1
257	1	16	0	0	0	0	1	1	1	1	1	0	2	0	8	1	4	4	1	1	1	4	4	1	2	1	12	4	4	1	2	1	3	0	1	1	1	1
258	1	16	0	0	0	0	2	0	0	2	1	0	1	1	9	1	4	4	1	1	1	4	4	1	2	1	12	4	4	1	2	4	3	1	1	1	1	1
259	1	15	0	0	0	0	1	0	0	2	3	0	1	1	7	0	4	4	1	1						1	11	4	4	1	1	4	1	0	1	1	1	1
260	1	16	0	0	0	0	2	0	1	0	2	0	98	1	10	1	4	4	1	3	1	4	4	1	1	1	11	4	4	1	1	4	3	1	1	1	1	1
261	1	15	0	0	0	0	2	0	0	1	3	3	3	1	10	1	4	4	1	1	1	4	4	1	3	0	12	4	4	1	2	3	3	1	1	1	1	1
262	1	16	0	0	0	0	1	0	1	0	2	0	3	1	9	1	3	4	2	2	1	4	4	2	2	0	12	4	4	1	1	3	3	1	1	1	1	1
263	1	15	0	0	0	0	2	0	1	1	2	0	98	1	9	1	4	4	1	2	1	4	4	2	2	1	11	4	4	1	2	4	3	1	1	1	1	1
264	1	15	0	0	0	0	2	0	0	1	3	2	3	1	9	1	4	4	1	1	1	4	3	2	2	1	11	4	4	1	1	4	2	0	1	1	1	1
265	1	16	0	0	0	0	1	0	0	1	1	3	2	1	9	1	4	4	1	2	1	4	2	1	3	1	11	4	4	1	1	4	3	1	1	1	1	1
266	0	16	0	0	0	0	2	0	0	1	3	3	2	1	12	1	4	4	1	1	0	4	4	1	2	0	12	4	4	1	2	3	3	1	1	1	1	1
267	1	16	0	0	0	0	1	0	1	1	1	3	1	1	6	0	4	4	2	2	1	4	4	2	2	1	8	4	4	1	1	4	3	1	1	1	1	1
268	1	15	0	0	0	0	2	0	0	1	3	0	2	1	9	1	4	4	1	1	1	4	4	1	1	1	12	4	4	2	2	4	3	1	1	1	1	1
269	1	16	0	0	0	0	1	0	0	2	1	0	98	1	10	1	4	4	1	1	1	4	4	1	2	0	12	4	4	1	3	3	3	0	1	1	1	1
270	1	15	0	0	0	0	1	1	0	1	1	0	1	1	8	1	4	4	1	1	1	4	4	2	2	1	10	4	4	1	2	4	3	1	1	1	1	1
271	0	16	0	0	0	0	1	0	0	1	3	2	1	1	10	1	4	4	1	1	1	4	4	1	1	0	12	4	4	1	1	3	3	0	1	1	1	1
272	1	16	0	0	0	0	2	0	0	1	2	1	2	1	10	1	4	4	1	1						1	11	4	3	1	2	4	3	0	1	1	1	1
273	1	16	0	0	0	0	1	1	1	1	1	0	1	1	8	1	4	4	1	1	1	4	4	1	1	1	11	4	4	1	1	4	3	0	1	1	1	1
274	1	16	0	0	0	0	2	0	0	1	2	0	3	1	9	1	4	4	1	1	1	4	4	2	3	0	10	4	3	3	3	2	3	0	1	1	1	0
275	1	16	0	0	0	0	1	0	1	1	1	0	1	1	9	1	3	3	2	2						1	11	4	4	1	1	4	3	1	1	1	1	1
276	1	16	0	0	0	0	1	0	0	1	1	2	1	1	7	0	4	4	1	1	1	4	4	1	2	1	9	4	4	1	2	4	1	0	1	1	1	1
277	1	16	0	0	0	0	2	0	0	1	3	0	98	1	13	1	4	4	3	3	0	4	1	1	3	0	13	3	3	3	2	3	2	0	1	1	1	1
278	1	15	0	0	0	0	1	0	1	1	1	0	2	1	8	1	4	4	1	2	1	4	3	1	2	1	10	4	4	1	2	4	3	0	1	1	1	1
279	1	16	0	0	0	0	1	1	1	1	1	0	3	1	8	1	4	4	1	1	1	4	4	1	1	1	10	4	4	1	2	4	3	1	1	1	1	1
280	1	16	0	0	0	0	1	0	1	1	2	0	98	1	3	0	4	4	3	3	1	4	4	1	1	1	6	4	4	1	1	4	3	1	1	1	1	1
281	1	16	0	0	0	0	1	0	1	1	1	0	2	1	9	1	4	4	1	1	1	4	4	1	1	1	10	4	4	1	1	4	3	1	1	1	1	1
282	1	15	0	0	0	0	2	0	1	1	1	2	3	1	8	1	4	4	1	1	1	4	4	1	2	1	11	4	4	1	1	4	3	1	1	1	1	1
283	1	16	0	0	0	0	2	0	0	1	2	3	3	1	10	1	4	4	1	1	1	4	4	1	1	1	12	4	4	1	2	4	3	1	1	1	1	1
284	1	16	0	0	0	0	1	0	1	1	1	2	2	1	6	0	4	4	1	1	1	4	4	2	2	1	8	4	4	2	2	4	3	1	1	1	1	1
285	1	16	0	0	0	0	2	0	0	1	2	2	2	1	9	1	4	4	1	1	1	4	4	1	2	1	10	4	4	1	2	4	3	1	1	1	1	1
286	1	15	0	0	0	0	2	1	0	0	2	0	1	1	10	1	4	4	1	1	1	4	3	1	1	1	12	4	4	1	1	4	3	1	1	1	1	1
287	1	16	0	0	0	0	1	0	0	1	2	1	2	1	9	1	4	4	1	1	1	1	1	1	2	1	11	4	4	2	2	4	3	0	1	1	1	1
288	0	17	0	0	0	0	1	0	0	1	3	0	3	1	11	1	4	4	1	1	1	4	4	1	1	1	12	4	3	1	1	4	2	0	1	1	1	1
289	1	17	0	0	0	0	1	0	1	0	1	0	2	1	10	1	4	4	2	2	1	4	4	1	1	0	12	4	4	1	2	3	3	0	1	1	1	1
290	0	17	0	0	0	0	2	1	1	1	3	0	3	0	12	1	4	4	1	2	0	4	4	1	3	0	12	4	4	1	3	0	1	0	1	1	1	1
291	1	17	0	0	0	0	2	0	0	2	3	3	3	1	8	1	4	3	1	2	0	2	2	3	3	0	11	3	2	3	3	2	3	0	1	1	1	0
292	1	17	0	0	0	0	1	0	1	1	1	2	1	1	8	1	4	4	1	1	1	4	4	1	2	1	9	4	4	1	2	4	3	1	1	1	1	1
293	1	17	0	0	1	0	2	0	0	0	3	3	1	0	9	1	4	3	2	3	0	1	1	3	3	0	9	4	3	1	2	0	3	0	1	1	0	0
294	1	17	0	0	0	0	1	0	0	1	3	0	3	1	11	1	4	4	1	1						0	12	4	4	1	2	3	3	0	1	1	1	1
295	0	16	0	0	0	0	1	0	0	1	2	0	2	1	10	1	4	4	1	1	0	4	4	1	1	1	14	4	4	1	1	4	3	1	1	1	1	1
296	1	17	0	0	0	0	2	0	0	2	3	0	2	1	11	1	4	4	1	2						1	12	4	4	1	2	4	1	0	1	1	1	1
297	0	17	0	0	0	0	1	0	0	1	1	0	3	1	11	1	4	4	1	1	0	4	3	1	2	0	12	4	2	1	2	3	2	1	1	1	1	1
298	1	17	0	0	0	0	1	0	0	1	3	0	98	1	11	1	4	4	1	2	0	4	4	1	2	1	14	4	4	1	1	4	2	0	1	1	1	1
299	0	17	0	1	1	0	1	1	1	0	1	0	1	0	8	1	4	4	1	1						0	8	3	3	3	3	0	3	0	1	0	0	0
300	1	16	0	0	0	0	1	0	1	0	1	0	2	0	10	1	4	4	1	1	1	4	3	1	2	1	11	4	4	1	2	1	3	0	1	1	1	1
301	1	17	0	0	0	0	2	0	0	1	2	1	3	1	9	1	4	4	1	2	1	4	3	1	2	0	12	4	4	1	2	3	2	0	1	1	1	1
302	1	17	0	0	0	0	1	0	1	1	2	0	2	1	9	1	4	4	1	2	1	4	4	1	2	1	11	4	4	1	2	4	3	1	1	1	1	1
303	1	17	0	0	0	0	2	1	1	0	1	0	3	1	11	1	4	4	1	2	1	4	4	1	3	0	12	4	2	1	2	3	3	1	1	1	1	1
304	1	16	0	0	0	0	1	0	1	1	1	2	1	1	7	0	4	4	1	1						1	12	4	2	1	1	4	3	1	1	1	1	1
305	1	17	0	0	0	0	1	0	1	1	1	0	1	1	9	1	4	4	1	2	1	4	4	1	1	1	12	4	4	1	2	4	3	1	1	1	1	1
306	1	17	0	0	0	0	1	0	0	0	1	2	98	1	9	1	4	4	1	1	1	4	4	1	1	1	10	4	4	1	2	4	3	1	1	1	1	1
307	0	17	0	0	0	0	1	1	1	1	2	0	1	1	8	1	4	4	1	1	0	4	4	2	2	1	9	4	4	1	1	4	3	0	1	1	1	1
308	1	17	0	0	0	0	1	0	0	1	3	2	2	1	10	1	4	4	2	2	0	4	4	1	1	0	11	4	4	1	2	2	3	0	1	1	1	0
309	1	16	0	0	0	0	1	1	1	0	1	0	2	1	7	0	4	4	3	3	0	4	4	3	3	0	8	4	4	3	3	2	3	0	1	0	0	0
310	1	17	0	0	0	0	1	1	1	2	1	0	2	1	10	1	4	4	1	1	1	4	4	1	2	1	12	4	4	1	1	4	3	1	1	1	1	1
311	1	17	0	0	0	0	1	0	0	1	2	0	3	1	10	1	4	4	2	1	0	4	4	1	2	0	12	4	4	1	1	3	3	1	1	1	1	1
312	1	17	0	0	0	0	2	0	1	1	3	3	2	1	11	1	4	3	1	2	1	4	4	1	1	1	11	4	4	1	2	4	3	1	1	1	1	1
313	0	17	0	0	0	0	2	0	0	1	3	0	2	1	11	1	4	4	1	1	1	4	4	1	1	1	12	4	4	1	1	4	3	0	1	1	1	1
314	1	17	0	0	0	0	1	1	1	1	1	0	98	0	11	1	4	4	2	2	1	4	4	1	2	0	12	4	4	1	1	3	3	0	1	1	1	1
315	1	16	0	0	0	0	2	1	1	1	2	0	98	1	8	1	4	4	2	2	0	3	3	3	3	0	8	4	4	3	3	2	3	0	1	0	0	0
316	1	17	0	0	0	0	1	0	0	1	2	3	1	1	9	1	4	4	1	2	1	4	4	1	1	1	11	4	4	1	1	4	3	1	1	1	1	1
317	1	17	0	0	0	0	2	0	1	1	2	3	98	1	10	1	4	4	1	1	1	4	4	1	1	0	12	4	3	1	3	3	3	1	1	1	1	1
318	1	16	0	0	0	0	2	0	0	1	3	3	2	1	9	1	4	4	1	2	1	4	4	1	2	1	11	4	4	1	2	4	3	0	1	1	1	1
319	1	17	0	0	0	0	2	0	0	1	3	0	3	1	11	1	4	4	1	1						1	12	4	4	1	1	4	1	0	1	1	1	1
320	1	17	0	0	0	0	2	0	0	1	3	2	2	1	9	1	4	4	1	1	1	4	4	1	1	1	11	4	4	1	1	4	3	1	1	1	1	1
321	0	17	0	0	1	0	1	0	1	1	1	0	2	1	10	1	4	4	2	2	0	4	4	3	3	0	12	4	4	1	2	3	3	0	1	1	1	1
322	1	17	0	0	0	0	2	0	0	1	3	0	3	1	10	1	4	4	2	2	1	4	4	1	1	1	12	4	4	1	1	4	3	1	1	1	1	1
323	1	16	0	0	0	0	2	0	0	0	3	2	3	1	9	1	4	4	1	1	1	4	4	1	2	1	11	4	4	1	1	4	3	1	1	1	1	1
324	1	16	0	0	0	0	1	0	0	1	3	2	1	1	9	1	4	4	1	1	1	4	4	1	1	1	11	4	4	1	2	4	1	0	1	1	1	1
325	1	16	0	0	0	0	1	0	0	1	2	0	1	1	8	1	4	4	1	1	1	4	4	1	1	1	11	4	4	1	1	4	3	1	1	1	1	1
326	1	17	0	0	0	0	2	0	0	1	3	3	3	1	10	1	4	4	1	1	1	4	4	1	2	0	12	4	4	1	2	3	3	1	1	1	1	1
327	0	16	0	0	1	0	1	0	1	1	1	0	2	0	8	1	2	2	3	3	0	4	4	3	1	0	8	4	4	3	3	0	3	0	1	0	0	0
328	0	17	0	0	0	0	1	1	0	1	2	0	3	0	12	1	4	4	1	1	0	4	4	1	2	0	12	4	4	1	1	0	2	0	1	1	1	1
329	1	17	0	0	0	0	1	0	0	1	1	0	3	1	11	1	4	4	1	2	1	4	4	1	2	0	12	4	4	1	2	3	2	1	1	1	1	1
330	1	17	0	0	0	0	2	1	0	1	3	3	3	1	11	1	4	4	1	1	0	4	4	2	2	0	12	4	2	1	3	3	3	1	1	1	1	1
331	1	17	0	0	1	0	1	0	1	1	1	0	3	0	8	1	4	4	3	3	0	2	2	3	3	0	8	4	4	3	3	0	3	0	1	0	0	0
332	1	17	0	0	0	0	2	0	0	2	3	0	3	1	11	1	4	4	1	2	0	4	4	1	1	1	12	4	4	1	1	4	2	1	1	1	1	1
333	1	17	0	0	0	0	2	0	0	1	2	1	2	1	10	1	3	4	1	2	1	4	4	1	1	0	12	4	4	1	2	3	3	1	1	1	1	1
334	1	17	0	0	0	0	1	1	1	1	3	2	2	1	7	0	4	4	1	1	1	4	4	2	2	1	10	4	4	2	2	4	2	0	1	1	1	1
335	1	17	0	0	0	0	1	1	0	1	2	2	2	1	9	1	4	4	1	1	1	4	4	2	2	1	11	4	4	1	1	4	3	1	1	1	1	1
336	1	16	0	0	0	0	2	0	0	1	3	0	1	1	11	1	4	4	1	1	1	4	4	1	1	0	12	4	3	1	2	3	3	1	1	1	1	1
337	1	17	0	2	1	0	2	0	0	1	3	0	3	0	9	1	2	2	3	3	0	4	4	2	2	0	9	3	3	3	3	0	3	0	1	1	0	0
338	0	17	0	0	0	0	1	0	0	2	2	0	98	1	10	1	4	4	1	1	1	4	4	1	2	0	12	4	4	1	2	3	2	0	1	1	1	1
339	1	17	0	0	0	0	2	0	0	1	3	2	1	1	10	1	4	3	1	2	1	4	4	2	2	1	12	4	4	1	1	4	3	1	1	1	1	1
340	1	17	0	0	0	0	1	0	0	1	3	1	3	1	10	1	4	4	1	2	1	4	4	1	1	1	12	2	2	1	2	4	3	0	1	1	1	1
341	1	17	0	0	0	0	2	1	0	1	2	1	3	1	12	1	4	4	1	1						0	12	4	4	1	2	3	0	0	1	1	1	1
342	1	17	0	0	0	0	1	0	0	1	1	0	3	1	9	1	4	4	1	1	1	4	4	1	2	1	12	4	4	1	1	4	3	1	1	1	1	1
343	0	17	0	0	0	0	2	0	0	0	2	2	3	1	9	1	4	4	1	1						1	12	4	4	1	1	4	1	0	1	1	1	1
344	1	17	0	0	0	0	1	0	0	0	1	0	1	1	10	1	2	2	1	2	1	4	4	1	1	0	12	4	4	1	1	3	3	1	1	1	1	1
345	1	17	0	0	1	0	1	0	1	1	1	2	1	0	10	1	4	4	3	3						0	10	4	4	3	3	0	3	0	1	1	1	0
346	1	16	0	0	0	0	1	1	1	1	1	0	1	1	8	1	4	4	1	1						1	10	4	4	2	2	4	3	0	1	1	1	1
347	0	17	0	0	0	0	1	0	0	1	1	0	98	1	9	1	4	4	1	2	1	4	4	1	1	1	11	4	4	1	2	4	2	0	1	1	1	1
348	1	16	0	0	0	0	2	0	0	1	1	2	2	1	10	1	4	4	1	1						0	12	4	4	1	1	3	3	1	1	1	1	1
349	1	17	0	0	0	0	1	1	1	1	2	0	1	1	12	1	4	3	1	1						1	15	4	4	1	1	4	2	0	1	1	1	1
350	1	17	0	0	0	0	2	0	0	1	3	3	3	1	12	1	4	4	1	1	0	4	3	1	2	0	12	4	4	1	2	3	3	1	1	1	1	1
351	1	17	0	2	1	0	2	0	0	1	3	1	2	0	8	1	4	4	3	3	0	3	3	3	3	0	8	4	4	3	3	0	3	0	1	0	0	0
352	1	17	0	0	0	0	1	0	0	1	1	2	1	1	7	0	4	4	1	1	1	4	4	1	1	1	9	4	4	1	1	4	3	0	1	1	1	1
353	0	17	0	0	0	0	1	0	0	1	2	3	3	0	12	1	4	4	1	1	1	4	4	1	2	0	14	4	4	1	2	3	1	0	1	1	1	1
354	0	17	0	0	0	0	2	0	0	1	3	0	2	1	8	1	4	4	1	2	1	4	4	1	1	1	10	4	4	1	1	4	0	0	1	1	1	1
355	1	16	0	0	0	0	2	0	0	0	2	1	98	1	9	1	4	4	1	2						1	12	4	4	1	2	4	3	0	1	1	1	1
356	0	16	0	0	0	0	2	0	0	1	2	1	3	1	7	0	4	3	2	2	0	3	2	2	2	0	13	4	2	2	2	3	2	0	1	1	1	1
357	1	17	0	0	0	0	2	0	0	1	2	1	2	1	10	1	4	4	1	1	1	4	4	3	3	1	11	4	4	1	1	4	3	1	1	1	1	1
358	1	16	0	0	1	0	1	0	1	1	1	0	98	0	7	0	3	3	3	3	0	4	4	3	3	0	7	4	4	3	3	0	3	0	0	0	0	0
359	0	17	0	0	0	0	1	1	1	1	1	1	2	0	7	0	3	2	2	2	1	4	4	1	1	0	12	4	4	1	2	3	1	0	1	1	1	1
360	0	17	0	0	0	0	1	0	1	1	1	3	1	0	8	1	3	3	3	3	0	1	3	3	3	0	8	2	2	3	3	0	2	0	1	0	0	0
361	1	17	0	0	0	0	2	0	0	2	3	0	1	1	10	1	4	3	1	2	1	4	4	1	1	1	11	4	4	1	2	4	3	1	1	1	1	1
362	1	17	0	0	0	0	1	1	1	1	1	0	1	1	10	1	4	4	1	2						0	12	4	4	1	3	3	2	0	1	1	1	1
363	1	17	0	0	0	0	1	0	1	1	3	0	2	1	12	1	4	4	1	2	1	4	4	1	1	1	12	4	4	1	1	4	3	0	1	1	1	1
364	1	17	0	0	0	0	1	0	1	1	1	0	3	0	11	1	4	4	1	2	0	2	2	3	3	0	11	4	4	3	2	0	3	0	1	1	1	0
365	1	17	0	0	0	0	2	0	0	1	3	3	3	1	10	1	4	4	1	1	1	4	4	1	2	1	12	4	4	1	1	4	3	1	1	1	1	1
366	1	17	0	0	0	0	1	0	0	1	2	0	1	1	9	1	4	4	1	2	1	4	4	1	1	0	12	4	4	1	1	3	1	0	1	1	1	1
367	1	17	0	0	0	0	1	0	0	1	2	2	2	1	6	0	4	4	2	2	1	4	4	1	1	1	12	4	4	1	1	4	3	0	1	1	1	1
368	1	17	0	0	0	0	2	0	0	0	3	3	3	1	7	0	4	4	1	2	0	4	4	1	1	0	8	4	4	2	2	2	3	0	1	0	0	0
369	1	17	0	0	0	0	1	0	0	1	1	2	3	1	10	1	4	4	1	2	1	4	4	1	2	0	12	1	4	1	1	3	3	0	1	1	1	1
370	1	17	0	0	1	0	1	1	0	1	1	0	98	0	10	1	2	3	3	3	0	4	4	2	2	1	11	4	3	1	3	1	3	0	1	1	1	1
371	1	17	0	0	0	0	2	0	1	1	2	3	1	1	11	1	4	4	1	2	1	4	4	1	2	0	12	4	3	1	2	3	3	0	1	1	1	1
372	0	17	0	0	0	0	1	0	0	1	2	0	98	1	7	0	4	4	2	2	1	4	4	1	1	1	11	4	4	1	1	4	3	0	1	1	1	1
373	1	17	0	0	0	0	2	0	1	1	3	0	1	1	11	1	4	4	1	2	1	4	4	1	1	0	12	4	3	1	3	3	3	1	1	1	1	1
374	1	17	0	0	0	0	1	0	0	1	3	0	2	1	11	1	4	4	1	1	1	4	3	1	2	0	12	4	1	1	2	3	3	0	1	1	1	1
375	0	17	0	0	0	0	1	1	1	0	1	0	1	1	7	0	4	4	2	2	1	4	4	1	2	1	10	4	4	1	2	4	1	0	1	1	1	1
376	1	17	0	0	0	0	1	0	0	1	1	0	3	1	12	1	4	4	1	2						0	12	4	4	1	2	3	3	0	1	1	1	1
377	1	17	0	0	0	0	1	0	0	1	1	3	98	0	10	1	4	4	1	1	1	4	2	1	3	1	12	4	4	1	1	1	3	1	1	1	1	1
378	1	17	0	0	0	0	2	0	0	1	3	0	3	1	11	1	4	4	1	1						1	14	4	4	1	1	4	2	0	1	1	1	1
379	1	17	0	2	1	0	1	0	0	2	2	0	3	0	8	1	4	4	3	3	0	4	4	3	3	0	8	4	4	3	3	0	3	0	1	0	0	0
380	1	17	0	0	0	0	2	1	0	1	3	0	98	0	10	1	4	4	2	2	0	4	4	1	2	1	13	2	2	2	2	1	3	1	1	1	1	1
381	1	17	0	0	0	0	1	0	1	1	1	1	1	0	8	1	4	4	3	3	0	3	3	2	2	0	8	4	3	3	3	0	2	0	1	0	0	0
382	0	17	0	0	0	0	1	0	0	1	2	1	1	1	8	1	4	4	1	1	1	4	4	1	1	1	10	4	4	2	2	4	3	1	1	1	1	1
383	1	16	0	0	0	0	1	0	0	1	2	0	1	1	8	1	4	4	1	1	1	4	4	1	1	1	11	4	4	1	1	4	3	1	1	1	1	1
384	1	17	0	0	0	0	2	0	0	1	3	0	2	1	11	1	4	4	1	1	1	4	4	1	1	1	12	4	4	1	2	4	3	1	1	1	1	1
385	1	16	0	0	0	0	2	0	0	1	3	0	2	1	11	1	4	4	1	1	1	4	4	1	1	1	15	4	4	1	1	4	1	0	1	1	1	1
386	0	17	0	0	1	0	1	0	0	1	1	0	98	0	8	1	1	1	3	3						0	8	1	1	3	3	0	0	0	1	0	0	0
387	1	16	0	0	0	0	1	0	1	1	1	0	1	1	8	1	2	3	3	2	0	4	4	3	3	0	8	4	3	3	3	2	3	1	1	0	0	0
388	0	16	0	0	0	0	2	0	0	1	3	3	98	1	13	1	4	4	1	2	1	4	4	1	1	1	15	4	4	1	1	4	2	0	1	1	1	1
389	1	17	0	0	0	0	1	0	1	1	2	0	1	1	10	1	3	4	1	1	1	4	4	1	2	1	12	4	4	1	2	4	3	0	1	1	1	1
390	1	17	0	0	0	0	2	0	0	2	3	0	3	1	11	1	4	4	1	1	1	4	4	1	1	0	12	4	4	1	2	3	3	1	1	1	1	1
391	1	17	0	0	0	0	2	0	0	1	2	0	1	1	9	1	4	4	2	2	1	4	4	1	2	1	11	4	4	1	2	4	3	1	1	1	1	1
392	1	17	0	0	0	0	2	0	0	1	2	3	2	1	10	1	4	4	1	1	1	4	4	2	2	0	12	3	2	1	3	3	3	0	1	1	1	1
393	1	17	0	0	0	0	2	0	0	1	3	3	1	1	11	1	4	4	1	1	1	4	4	1	2	1	14	4	4	1	1	4	3	1	1	1	1	1
394	1	17	0	0	1	0	1	0	0	2	2	0	98	0	9	1	1	1	3	3	0	4	4	3	3	0	9	4	4	3	3	0	3	0	1	1	0	0
395	1	17	0	0	0	0	1	0	1	0	1	0	98	0	9	1	4	4	2	2	1	4	4	1	2	1	11	4	4	1	1	1	3	0	1	1	1	1
396	1	17	0	0	1	0	1	0	1	0	1	1	2	0	8	1	4	4	3	3	1	4	4	3	3	0	14	4	3	3	3	3	3	0	1	1	1	1
397	1	17	0	0	0	0	1	0	1	1	1	0	2	1	9	1	4	4	1	2	1	4	4	1	1	1	12	4	4	1	2	4	3	1	1	1	1	1
398	1	17	0	0	0	0	2	0	0	1	2	1	2	1	11	1	4	3	1	2	1	4	3	1	2	0	12	4	3	2	2	3	3	1	1	1	1	1
399	1	16	0	0	0	0	2	1	0	0	3	0	2	1	11	1	4	4	1	1	1	4	4	1	1	1	14	4	4	1	2	4	3	1	1	1	1	1
400	0	17	0	0	0	0	1	1	0	1	1	0	1	1	10	1	4	4	1	2	1	4	4	1	1	1	11	4	4	1	1	4	1	0	1	1	1	1
401	0	17	0	0	0	0	1	0	0	1	2	0	2	1	9	1	4	4	3	3						0	10	4	4	3	3	2	2	0	1	1	1	0
402	1	17	0	0	0	0	1	0	1	1	2	2	1	1	9	1	4	4	1	2	1	4	4	2	2	1	11	4	4	1	2	4	3	1	1	1	1	1
403	1	17	0	0	0	0	2	0	1	1	2	3	2	1	11	1	4	4	1	2						0	14	4	4	1	1	3	3	0	1	1	1	1
404	0	17	0	0	0	0	1	0	0	1	2	2	1	1	10	1	4	4	1	1	1	4	4	1	1	0	12	4	4	1	2	3	3	0	1	1	1	1
405	1	17	0	0	0	0	1	1	1	1	2	0	3	1	10	1	4	4	1	2	1	4	4	1	2	1	12	4	4	1	2	4	3	1	1	1	1	1
406	1	16	0	0	0	0	2	0	0	0	3	1	2	1	10	1	4	4	1	1	1	4	4	1	1	1	11	4	4	1	2	4	3	1	1	1	1	1
407	1	16	0	0	0	0	2	1	0	1	1	3	98	1	10	1	4	4	1	3	1	4	4	1	3	1	12	4	3	1	2	4	3	0	1	1	1	1
408	1	17	0	2	1	0	2	1	0	1	3	0	3	0	9	1	4	4	3	3	0	4	4	1	1	0	9	4	3	3	3	0	3	0	1	1	0	0
409	0	16	0	0	0	0	1	0	0	1	1	0	2	0	8	1	4	4	1	1	0	4	4	3	3	0	8	4	4	3	3	0	0	0	1	0	0	0
410	1	17	0	0	0	0	2	0	0	1	2	0	2	1	11	1	4	4	1	1	0	4	4	1	1	0	12	4	4	1	2	3	3	1	1	1	1	1
411	0	17	0	0	0	0	1	0	0	1	1	2	1	1	10	1	4	4	1	1	1	4	4	1	1	0	12	4	4	1	1	3	3	1	1	1	1	1
412	1	17	0	0	0	0	2	0	0	1	3	0	3	1	9	1	4	4	1	2	1	4	4	1	1	1	11	4	4	2	2	4	3	1	1	1	1	1
413	0	17	0	0	0	0	1	1	0	1	1	3	2	1	12	1	4	4	1	2	1	4	4	1	1	1	12	4	4	1	1	4	3	0	1	1	1	1
414	1	16	0	0	0	0	1	0	0	1	2	0	1	1	9	1	4	4	1	1	1	4	4	1	1	1	12	4	4	1	1	4	3	0	1	1	1	1
415	1	17	0	0	0	0	1	0	1	0	1	0	2	1	10	1	4	4	1	1	1	4	4	1	1	1	14	2	2	1	1	4	3	0	1	1	1	1
416	0	17	0	0	0	0	1	0	0	1	1	3	98	1	10	1	4	4	1	1	1	4	4	1	1	1	11	4	4	1	2	4	2	1	1	1	1	1
417	1	17	0	0	0	0	2	0	0	1	3	0	2	1	11	1	4	4	1	1	1	4	3	1	1	1	14	4	4	1	1	4	2	0	1	1	1	1
418	0	17	0	0	0	0	2	0	0	1	3	1	3	1	11	1	4	4	1	1	0	4	4	1	1	1	12	4	4	1	2	4	2	0	1	1	1	1
419	1	17	0	0	0	0	1	1	0	1	2	0	1	1	8	1	4	4	1	1	1	4	3	1	2	0	11	4	4	2	2	2	3	0	1	1	1	0
420	1	17	0	0	1	0	1	1	1	1	1	0	2	0	10	1	1	1	3	3						0	10	4	4	2	3	0	3	0	1	1	1	0
421	1	17	0	0	0	0	1	1	1	1	2	0	2	1	9	1	4	4	1	2	0	4	4	2	3	0	10	4	4	2	2	2	3	1	1	1	1	0
422	1	18	1	0	1	2	2	0	0	1	3	2	3	0	11	1	4	4	1	1						1	11	4	4	1	1	1	3	0	1	1	1	1
423	0	17	0	0	0	0	1	0	0	0	2	1	3	1	7	0	4	3	1	1	0	4	2	3	3	1	14	4	4	1	1	4	3	1	1	1	1	1
424	1	17	0	0	0	0	2	0	0	1	2	1	1	1	10	1	4	4	2	2	1	4	4	1	2	0	12	4	3	1	3	3	2	1	1	1	1	1
425	1	17	0	0	0	0	1	0	0	1	2	0	3	1	11	1	4	4	1	2						0	12	4	3	1	2	3	3	0	1	1	1	1
426	1	17	0	0	0	0	1	1	1	1	1	0	98	1	9	1	4	4	2	2	1	4	4	2	2	1	12	4	3	1	3	4	3	0	1	1	1	1
427	1	16	0	0	0	0	2	0	0	2	3	1	3	1	10	1	4	4	1	1	1	4	4	1	1	0	12	4	4	1	3	3	3	1	1	1	1	1
428	1	16	0	0	0	0	2	0	0	1	2	3	3	1	9	1	4	4	1	1	1	4	4	1	1	1	11	4	4	1	1	4	3	1	1	1	1	1
429	1	17	0	0	0	0	1	0	1	1	2	0	2	1	11	1	4	3	1	1	0	4	4	1	1	1	12	4	4	1	1	4	3	1	1	1	1	1
430	1	17	0	0	0	0	2	0	0	1	1	0	3	1	11	1	4	3	1	2	0	4	3	1	3	1	12	4	4	1	1	4	1	1	1	1	1	1
431	1	17	0	0	0	0	1	1	0	1	1	0	3	1	9	1	4	4	1	1	1	4	4	1	1	1	12	4	4	1	1	4	3	1	1	1	1	1
432	1	16	0	0	0	0	1	0	1	1	1	1	3	1	8	1	4	4	2	2	1	4	4	1	3	1	11	4	4	1	1	4	3	1	1	1	1	1
433	0	17	0	0	0	0	2	0	0	1	3	2	3	1	10	1	4	4	1	1	1	4	4	1	1	1	10	4	4	1	1	4	3	0	1	1	1	1
434	0	17	0	0	0	0	1	0	0	1	3	0	1	1	10	1	4	4	1	1	1	4	4	1	1	1	12	4	4	1	2	4	1	1	1	1	1	1
435	1	17	0	0	0	0	1	0	0	1	2	0	1	0	8	1	4	4	2	2	0	4	4	3	3	0	8	4	1	1	3	0	3	0	1	0	0	0
436	1	17	0	0	0	0	2	0	0	1	3	2	2	1	10	1	4	4	1	1	1	4	4	1	2	0	12	4	4	1	2	3	3	1	1	1	1	1
437	1	17	0	0	0	0	1	1	1	0	1	0	2	1	11	1	4	4	2	2						1	14	4	4	1	1	4	3	0	1	1	1	1
438	0	17	0	0	0	0	1	0	1	1	1	3	1	1	12	1	4	2	1	2	0	4	3	1	3	0	12	4	4	1	3	3	1	0	1	1	1	1
439	1	18	1	0	0	1	2	1	0	0	3	1	2	1	12	1	4	4	1	1	1	4	4	1	1	1	14	4	4	1	2	4	3	1	1	1	1	1
440	0	17	0	0	0	0	1	0	1	0	1	0	1	1	4	0	3	3	3	3	1	4	4	1	1	1	11	4	4	1	2	4	0	0	1	1	1	1
441	0	18	1	2	1	3	1	1	0	2	1	1	2	0	6	0	4	4	3	3	0	1	1	3	3	0	6	4	4	3	3	0	2	0	0	0	0	0
442	1	17	0	0	0	0	2	0	0	1	3	3	3	0	12	1	4	4	1	1						1	12	4	4	1	1	1	1	0	1	1	1	1
443	0	18	1	0	0	1	2	1	0	0	2	1	1	0	12	1	4	4	1	3	0	4	1	1	3	0	12	4	1	1	3	0	1	0	1	1	1	1
444	1	18	1	0	0	1	2	0	0	1	3	3	1	1	11	1	4	4	1	1	0	4	4	1	1	0	12	4	2	1	3	3	3	1	1	1	1	1
445	0	18	1	2	1	3	2	1	0	0	3	1	98	0	8	1	4	4	1	1	0	3	3	3	3	0	8	4	4	3	3	0	3	0	1	0	0	0
446	1	18	1	0	0	1	1	0	1	1	2	0	1	1	10	1	4	4	1	3	1	4	4	1	2	0	12	4	4	1	3	3	3	0	1	1	1	1
447	1	18	1	0	0	1	1	0	0	1	3	3	2	1	11	1	4	4	1	2	0	4	4	1	2	0	12	1	4	1	2	3	3	1	1	1	1	1
448	1	18	1	0	0	1	1	1	1	1	1	0	1	1	10	1	4	4	1	2	1	4	4	1	2	0	12	4	4	1	2	3	3	1	1	1	1	1
449	1	18	1	0	0	1	1	1	1	1	1	0	98	0	12	1	4	3	1	1						1	12	4	4	1	2	1	2	0	1	1	1	1
450	1	18	1	0	0	1	1	0	1	1	1	0	1	1	11	1	4	4	1	2	0	4	4	1	2	0	12	4	4	1	2	3	3	0	1	1	1	1
451	1	17	0	0	0	0	2	1	1	1	2	2	2	1	10	1	4	3	1	2	1	4	3	1	2	1	12	4	3	1	3	4	3	1	1	1	1	1
452	1	18	1	0	0	1	2	0	0	1	2	3	3	1	10	1	4	4	1	2	1	4	4	1	2	0	12	4	4	1	2	3	3	1	1	1	1	1
453	1	18	1	0	1	2	2	0	1	1	1	3	2	1	9	1	4	4	2	2	0	3	4	2	3	0	11	4	4	2	3	2	3	1	1	1	1	0
454	1	18	1	0	0	1	1	0	0	2	3	0	98	1	11	1	4	4	1	2	1	4	4	1	1	1	14	4	4	1	3	4	3	0	1	1	1	1
455	1	18	1	0	0	1	2	0	0	1	3	0	98	1	11	1	4	4	1	2	1	4	4	1	1	0	14	4	4	1	1	3	3	1	1	1	1	1
456	0	18	1	0	0	1	1	1	1	1	3	1	3	0	10	1	4	4	2	2	0	4	4	2	1	0	10	4	4	3	3	0	2	0	1	1	1	0
457	1	18	1	0	0	1	1	1	1	1	2	1	1	1	10	1	4	4	1	1	1	4	4	1	1	1	12	4	4	1	1	4	3	1	1	1	1	1
458	1	18	1	0	0	1	1	0	0	1	2	0	98	0	12	1	4	4	1	3	1	4	4	1	1	1	14	4	4	1	1	1	3	0	1	1	1	1
459	1	18	1	0	0	1	1	0	1	1	1	0	1	1	10	1	4	4	1	2	1	4	3	1	2	0	12	4	4	1	3	3	3	1	1	1	1	1
460	1	18	1	0	0	1	1	0	0	1	2	0	2	1	11	1	4	4	1	1	0	4	4	1	2	0	12	4	4	1	3	3	3	0	1	1	1	1
461	0	18	1	0	0	1	2	0	0	2	2	1	3	1	10	1	4	4	1	3						1	11	4	4	1	1	4	1	0	1	1	1	1
462	1	18	1	0	0	1	1	0	0	1	1	0	2	0	8	1	4	4	3	3	0	4	4	3	3	0	8	4	4	2	3	0	2	0	1	0	0	0
463	0	19	1	0	1	2	2	0	0	1	3	2	2	0	12	1	4	4	1	2	0	4	4	1	2	0	12	4	4	1	2	0	2	0	1	1	1	1
464	1	17	0	0	0	0	1	0	1	1	2	0	1	1	10	1	4	4	1	2	1	4	4	1	1	0	12	4	4	2	2	3	3	0	1	1	1	1
465	1	17	0	0	0	0	2	0	0	1	2	1	2	1	11	1	4	4	1	1						0	12	4	4	1	3	3	3	0	1	1	1	1
466	1	18	1	0	0	1	1	0	0	1	2	0	2	1	11	1	4	4	1	2	1	4	4	1	1	1	14	4	4	1	1	4	3	1	1	1	1	1
467	0	17	0	0	0	0	2	0	1	1	2	0	3	1	11	1	4	4	1	2	0	1	4	1	2	0	12	4	4	1	3	3	2	0	1	1	1	1
468	1	18	1	0	0	1	1	0	0	1	1	0	1	1	9	1	4	3	1	1	1	4	4	1	1	0	11	4	4	2	2	2	3	1	1	1	1	0
469	1	18	1	0	0	1	1	0	0	1	2	0	1	1	11	1	4	4	1	1	1	4	4	1	1	1	15	4	4	1	1	4	3	0	1	1	1	1
470	1	17	0	0	0	0	2	0	0	1	3	0	2	1	12	1	4	4	1	2	1	4	4	1	1	0	14	4	2	1	3	3	3	0	1	1	1	1
471	0	17	0	2	0	0	2	0	0	1	2	1	2	0	8	1	2	2	3	3	0	4	4	3	3	0	8	2	2	3	3	0	1	0	1	0	0	0
472	1	17	0	0	0	0	2	0	0	1	2	1	3	0	8	1	2	2	3	3						0	8	4	4	1	2	0	1	0	1	0	0	0
473	1	18	1	0	0	1	2	1	0	0	3	3	2	1	10	1	4	4	1	2	1	4	4	1	1	0	12	4	3	1	2	3	3	1	1	1	1	1
474	1	18	1	0	0	1	2	0	0	1	3	0	2	1	11	1	4	4	1	1	1	4	4	1	1	1	14	4	4	1	2	4	3	1	1	1	1	1
475	1	17	0	0	0	0	1	0	1	1	1	3	1	0	8	1	3	3	2	2	0	4	4	2	2	0	8	4	4	3	3	0	1	0	1	0	0	0
476	1	18	1	0	0	1	2	0	0	1	3	3	3	1	11	1	4	4	1	2	0	4	4	1	2	0	12	4	4	1	2	3	3	0	1	1	1	1
477	0	18	1	1	0	3	1	0	1	0	1	0	1	0	4	0	4	4	3	3	0	2	2	3	3	0	4	2	2	3	3	0	1	0	0	0	0	0
478	1	18	1	0	0	1	2	1	0	1	3	3	3	1	12	1	4	4	1	2	0	4	4	1	3	0	12	4	4	1	2	3	3	1	1	1	1	1
479	1	18	1	0	0	1	2	0	0	1	3	1	3	1	12	1	4	4	1	2	0	4	4	1	2	0	14	4	4	1	1	3	3	0	1	1	1	1
480	1	18	1	0	0	1	2	0	0	2	3	0	3	1	11	1	4	4	1	1	1	4	4	1	2	0	12	4	4	1	1	3	3	1	1	1	1	1
481	1	18	1	0	0	1	1	0	0	2	2	0	1	1	10	1	4	4	1	2	0	4	4	1	3	1	12	4	4	1	2	4	3	1	1	1	1	1
482	0	18	1	0	0	1	1	0	0	1	2	0	98	1	6	0	3	4	3	1						1	11	4	4	1	1	4	1	1	1	1	1	1
483	0	18	1	0	0	1	2	0	0	1	3	0	3	1	11	1	4	4	1	1	1	4	4	1	1	1	14	4	4	1	1	4	1	0	1	1	1	1
484	1	17	0	0	0	0	2	0	1	1	2	0	1	1	10	1	4	4	1	1	1	4	4	1	2	1	12	4	4	1	2	4	3	0	1	1	1	1
485	1	18	1	0	0	1	1	0	0	1	2	3	2	1	10	1	4	4	1	3	1	4	3	1	2	0	12	4	4	1	2	3	3	1	1	1	1	1
486	1	18	1	0	0	1	1	0	0	1	3	0	2	1	11	1	4	4	1	2	0	4	4	1	2	1	14	4	4	1	1	4	3	0	1	1	1	1
487	1	18	1	0	0	1	1	0	0	1	1	1	1	1	11	1	4	4	2	2	1	4	4	1	3	0	12	4	4	1	3	3	3	0	1	1	1	1
488	1	18	1	0	0	1	1	1	1	1	2	3	98	1	10	1	4	4	2	3	0	4	4	2	3	0	11	4	4	3	3	2	3	0	1	1	1	0
489	1	18	1	2	1	3	1	0	0	1	2	2	2	0	9	1	1	1	3	3	0	2	2	3	3	0	9	4	4	3	3	0	3	0	1	1	0	0
490	1	18	1	0	0	1	1	1	1	0	1	2	2	0	8	1	2	2	3	3	1	4	4	2	3	0	8	4	4	3	3	2	3	0	1	0	0	0
491	0	18	1	0	0	1	1	0	0	1	3	0	98	1	11	1	4	4	1	2	1	4	4	1	1	1	14	4	4	1	1	4	3	0	1	1	1	1
492	0	18	1	0	0	1	1	0	0	1	1	3	3	1	12	1	4	4	1	1	0	4	4	1	1	1	14	4	4	1	1	4	3	1	1	1	1	1
493	1	18	1	0	1	2	2	0	1	1	2	1	98	0	13	1	3	3	3	3	0	4	4	3	3	0	13	4	4	1	1	0	3	0	1	1	1	1
494	1	17	0	0	1	0	1	0	0	1	1	0	1	0	10	1	4	4	2	2						0	10	4	4	1	2	0	3	0	1	1	1	0
495	1	18	1	0	0	1	1	0	0	1	1	0	2	1	12	1	4	4	3	3	0	4	4	3	3	0	12	3	3	3	3	3	3	1	1	1	1	1
496	0	17	0	0	0	0	1	1	0	0	2	0	3	0	8	1	4	3	2	2	0	1	1	3	3	0	8	2	2	2	2	0	3	0	1	0	0	0
497	0	18	1	0	0	1	2	0	0	1	2	1	1	1	10	1	3	3	2	2	0	4	4	3	3	0	9	4	4	3	3	2	0	0	1	1	0	0
498	1	18	1	0	0	1	2	0	1	1	1	0	1	1	9	1	4	4	1	2	1	4	4	1	1	1	12	2	4	2	3	4	3	1	1	1	1	1
499	1	18	1	0	0	1	1	1	0	1	1	0	1	1	11	1	4	4	1	3	0	4	4	1	2	0	12	4	4	1	2	3	2	0	1	1	1	1
500	1	18	1	0	0	1	2	0	0	1	3	0	98	1	11	1	4	4	1	1	0	4	4	1	2	0	12	4	4	1	1	3	3	0	1	1	1	1
501	0	18	1	2	1	3	2	1	0	1	3	1	2	0	9	1	4	4	2	2	0	4	4	3	3	0	9	3	2	1	3	0	3	0	1	1	0	0
502	1	18	1	0	0	1	2	0	0	1	3	0	2	1	10	1	4	4	3	3	1	4	3	1	2	1	12	4	4	1	2	4	3	1	1	1	1	1
503	1	18	1	0	0	1	1	0	0	1	1	0	2	1	10	1	4	4	1	2	1	4	4	1	2	0	12	4	4	1	2	3	3	1	1	1	1	1
504	1	18	1	0	0	1	2	0	0	1	1	3	1	0	8	1	4	4	2	3	0	4	4	3	3	0	8	2	2	3	3	0	3	0	1	0	0	0
505	1	18	1	0	0	1	1	1	0	1	1	0	2	1	10	1	4	4	1	2	1	4	4	1	2	0	12	4	4	1	2	3	3	1	1	1	1	1
506	0	18	1	0	0	1	1	0	1	1	2	0	2	0	9	1	3	3	3	3	0	4	4	2	2	1	12	4	3	1	1	1	1	0	1	1	1	1
507	0	18	1	1	1	3	2	0	0	0	2	1	1	0	7	0	4	4	3	3						0	7	4	4	3	3	0	2	0	0	0	0	0
508	0	18	1	0	0	1	1	1	1	1	2	0	98	1	12	1	4	4	2	2	1	4	4	1	1	1	14	4	4	1	1	4	3	0	1	1	1	1
509	1	18	1	0	0	1	2	0	0	1	3	0	98	1	11	1	4	4	1	2	0	4	4	1	2	0	12	3	3	1	2	3	3	0	1	1	1	1
510	0	18	1	0	0	1	1	0	0	1	1	2	1	1	10	1	4	4	2	1	1	4	4	1	1	0	12	4	4	1	1	3	0	0	1	1	1	1
511	1	17	0	0	0	0	1	1	0	1	1	3	1	1	11	1	4	4	1	2	0	4	4	1	1	0	12	4	4	1	1	3	3	1	1	1	1	1
512	1	18	1	0	0	1	2	0	0	1	3	0	98	0	12	1	4	4	1	2	0	4	4	1	3	0	12	4	4	1	2	0	3	0	1	1	1	1
513	0	18	1	0	0	1	2	0	0	1	3	2	3	0	12	1	4	4	1	2	0	4	3	1	2	0	12	4	4	1	2	0	0	0	1	1	1	1
514	0	18	1	0	0	1	1	1	0	1	1	0	98	1	12	1	4	4	1	2						0	12	4	4	1	2	3	1	0	1	1	1	1
515	1	18	1	0	0	1	1	0	1	1	1	0	1	1	10	1	4	4	1	1						0	12	4	4	1	1	3	2	0	1	1	1	1
516	0	17	0	2	1	0	2	0	0	1	2	1	1	0	8	1	4	4	3	3						0	8	1	1	3	3	0	3	0	1	0	0	0
517	1	18	1	0	0	1	2	0	0	0	3	0	3	1	11	1	4	4	1	1	1	4	4	1	2	1	14	4	4	1	1	4	3	1	1	1	1	1
518	0	18	1	0	0	1	1	0	0	1	1	0	1	1	12	1	4	4	1	2	0	4	4	1	1	0	12	4	4	1	2	3	3	1	1	1	1	1
519	1	18	1	0	0	1	2	0	1	1	2	0	3	1	12	1	4	4	1	1	1	4	4	1	1	1	15	4	4	1	1	4	3	0	1	1	1	1
520	0	17	0	0	0	0	1	0	0	1	2	0	3	1	8	1	4	4	2	2	1	4	3	2	2	1	10	4	4	1	2	4	2	0	1	1	1	1
521	0	18	1	0	0	1	1	1	1	0	1	2	2	1	11	1	4	4	2	2	1	4	4	1	2	1	14	4	4	1	1	4	3	1	1	1	1	1
522	1	19	1	2	1	3	2	1	0	1	3	1	3	0	9	1	4	1	3	3	0	1	1	3	3	1	10	4	4	1	2	1	2	0	1	1	1	1
523	1	18	1	0	0	1	1	0	0	1	2	0	3	1	11	1	4	4	1	1						0	12	4	4	1	2	3	3	0	1	1	1	1
524	1	18	1	0	0	1	2	0	1	1	2	0	3	1	11	1	4	4	1	2	0	4	4	1	2	1	12	4	4	1	1	4	3	1	1	1	1	1
525	0	18	1	0	0	1	1	0	0	1	1	0	1	1	11	1	4	4	1	2						0	12	4	4	1	2	3	2	0	1	1	1	1
526	1	17	0	0	0	0	2	0	0	1	3	2	3	1	11	1	4	4	1	1	0	4	4	1	2	0	12	4	4	1	2	3	2	0	1	1	1	1
527	1	18	1	0	0	1	2	0	1	1	3	0	2	1	10	1	4	4	1	1	1	4	4	1	2	1	12	4	4	1	2	4	3	1	1	1	1	1
528	1	18	1	2	1	3	1	1	1	1	2	0	2	0	8	1	2	2	2	3	0	2	3	3	3	0	8	4	4	2	2	0	3	0	1	0	0	0
529	1	17	0	0	0	0	1	0	0	2	3	1	3	1	8	1	4	4	1	1						1	11	4	4	1	1	4	0	0	1	1	1	1
530	1	18	1	0	0	1	2	1	1	1	2	3	3	0	12	1	4	4	1	2	0	4	4	1	2	0	12	4	4	1	2	0	3	0	1	1	1	1
531	1	18	1	0	0	1	2	0	0	1	3	0	3	1	12	1	4	4	1	1	0	4	4	1	1	1	12	4	4	1	1	4	3	1	1	1	1	1
532	1	18	1	0	0	1	1	0	0	1	2	2	1	1	9	1	4	4	1	1	1	4	4	1	1	1	11	4	4	1	1	4	3	1	1	1	1	1
533	1	18	1	0	0	1	2	0	0	1	2	2	1	1	12	1	4	4	1	3						0	12	4	4	1	3	3	3	1	1	1	1	1
534	1	18	1	0	0	1	2	0	1	0	3	0	1	1	10	1	2	2	1	2	0	2	2	3	3	0	10	4	4	3	3	2	1	0	1	1	1	0
535	1	18	1	0	0	1	1	0	1	1	2	0	1	1	9	1	4	4	1	2	1	4	4	1	1	1	12	4	4	2	2	4	3	1	1	1	1	1
536	1	18	1	2	1	3	2	1	1	1	2	2	3	0	8	1	4	4	3	3	0	4	4	3	3	0	8	4	4	3	3	0	3	0	1	0	0	0
537	1	18	1	0	0	1	2	0	0	1	3	1	2	1	11	1	4	4	1	2						1	12	4	4	1	1	4	1	0	1	1	1	1
538	1	18	1	0	0	1	2	0	0	1	3	0	98	1	11	1	4	4	1	2	0	4	2	1	1	1	12	4	2	1	3	4	3	1	1	1	1	1
539	1	18	1	0	0	1	2	0	0	1	3	0	2	1	11	1	4	4	1	1	0	4	4	1	1	0	12	3	3	1	3	3	3	0	1	1	1	1
540	0	18	1	2	1	3	1	1	1	1	1	0	98	0	10	1	4	4	1	1						0	10	2	2	2	2	0	1	0	1	1	1	0
541	1	17	0	0	0	0	1	0	0	1	3	0	2	1	11	1	4	4	2	2	1	4	4	1	2	0	12	4	4	1	2	3	3	1	1	1	1	1
542	1	17	0	2	1	0	1	0	1	1	2	0	3	0	8	1	4	4	3	3	0	4	4	1	1	0	8	4	4	3	3	0	3	0	1	0	0	0
543	1	18	1	0	0	1	1	0	0	1	1	0	1	1	9	1	4	4	1	1	1	4	4	1	1	1	11	4	4	1	2	4	2	1	1	1	1	1
544	1	18	1	0	0	1	2	0	1	0	1	0	2	0	12	1	4	4	1	2	0	4	4	1	2	0	12	4	4	1	3	0	3	0	1	1	1	1
545	1	18	1	0	0	1	1	0	1	1	1	0	2	0	12	1	4	4	1	1	1	4	4	1	1	1	15	4	4	1	1	1	3	0	1	1	1	1
546	1	17	0	0	0	0	1	0	0	0	3	0	1	1	10	1	4	4	1	1	1	4	4	1	1	0	12	4	4	1	2	3	3	1	1	1	1	1
547	0	18	1	0	0	1	1	0	0	1	2	0	2	1	8	1	1	1	3	3	0	1	1	3	3	0	12	4	4	1	1	3	3	0	1	1	1	1
548	0	18	1	0	1	2	2	1	0	1	2	0	98	0	8	1	1	1	3	3	0	4	4	2	2	0	8	2	2	3	3	0	1	0	1	0	0	0
549	1	18	1	0	0	1	1	0	1	1	1	0	1	0	8	1	4	4	3	3	1	4	4	3	3	0	9	1	1	3	3	2	3	0	1	1	0	0
550	1	17	0	0	0	0	1	0	1	0	1	2	2	1	8	1	4	4	1	1	1	4	4	1	1	1	10	4	4	1	1	4	3	1	1	1	1	1
551	0	18	1	0	0	1	2	0	0	2	3	0	3	1	12	1	4	4	1	1						1	15	4	4	1	1	4	0	0	1	1	1	1
552	1	18	1	0	0	1	1	0	0	1	1	0	1	0	11	1	4	3	3	3	0	4	4	3	3	0	11	4	4	2	2	0	3	0	1	1	1	0
553	1	18	1	0	1	2	2	0	0	1	3	0	2	0	8	1	2	2	3	3	0	4	4	2	2	0	8	3	3	3	3	0	3	0	1	0	0	0
554	1	17	0	2	1	0	2	1	0	1	3	0	2	0	8	1	4	4	3	3	0	4	4	2	2	0	8	4	1	3	3	0	3	0	1	0	0	0
555	1	18	1	0	0	1	1	0	1	1	2	3	2	1	11	1	4	4	1	2	0	4	2	1	2	0	12	4	4	1	3	3	3	0	1	1	1	1
556	1	18	1	0	0	1	1	0	1	1	1	0	1	1	10	1	4	4	2	2	1	4	4	1	2	0	12	4	4	1	1	3	3	1	1	1	1	1
557	1	18	1	0	0	1	2	0	0	1	3	3	2	0	8	1	2	2	2	2						0	8	4	4	3	3	0	1	0	1	0	0	0
558	1	17	0	0	0	0	1	0	1	2	1	0	98	0	8	1	4	4	1	1	0	4	4	3	3	0	8	4	4	3	3	0	3	0	1	0	0	0
559	0	18	1	0	0	1	2	0	0	1	3	3	98	0	12	1	4	4	1	1	0	4	4	1	3	0	12	4	4	1	2	0	1	0	1	1	1	1
560	1	18	1	0	0	1	1	0	0	1	1	0	3	0	12	1	4	4	1	1	1	4	4	1	1	1	15	4	4	1	1	1	3	0	1	1	1	1
561	1	18	1	0	1	2	1	0	1	0	2	0	3	1	9	1	4	4	1	3	0	4	4	3	3	0	11	4	1	3	3	2	3	1	1	1	1	0
562	1	18	1	0	0	1	2	0	0	1	3	0	2	1	11	1	4	4	1	1	1	4	4	1	1	0	12	4	4	1	2	3	3	0	1	1	1	1
563	1	18	1	0	0	1	2	0	0	1	2	1	2	1	10	1	4	4	1	1	1	4	4	1	2	1	11	4	3	1	2	4	3	1	1	1	1	1
564	0	18	1	0	0	1	1	0	0	1	2	0	3	1	12	1	4	4	1	1	0	4	4	1	1	1	14	4	4	1	1	4	3	1	1	1	1	1
565	1	18	1	0	0	1	2	0	0	1	3	3	3	1	11	1	4	4	1	1	0	4	4	1	2	0	13	4	4	1	3	3	3	1	1	1	1	1
566	1	17	0	0	0	0	2	0	0	1	3	0	2	1	9	1	4	4	1	1						1	11	4	4	1	2	4	3	0	1	1	1	1
567	1	17	0	0	0	0	1	0	1	1	1	3	1	1	10	1	4	4	1	1	1	4	4	1	1	1	12	4	4	1	1	4	3	0	1	1	1	1
568	1	18	1	0	0	1	1	0	1	0	2	0	2	1	12	1	4	4	1	2	0	4	1	1	3	1	13	4	4	1	2	4	3	0	1	1	1	1
569	1	18	1	0	0	1	2	0	1	1	3	3	2	0	13	1	4	4	3	3	0	4	4	3	3	0	13	4	4	1	3	0	3	0	1	1	1	1
570	1	17	0	0	0	0	2	0	0	1	3	0	2	1	11	1	4	4	1	2	1	4	3	1	2	0	12	4	4	1	2	3	3	0	1	1	1	1
571	1	18	1	0	0	1	1	0	0	1	2	0	2	0	12	1	4	4	1	2	0	4	4	1	2	0	12	4	3	1	3	0	3	0	1	1	1	1
572	1	19	1	0	0	1	1	0	0	1	1	0	3	1	15	1	4	3	1	2	1	4	4	1	1	1	15	4	4	1	1	4	2	0	1	1	1	1
573	1	19	1	1	1	3	1	0	1	1	3	3	98	0	9	1	4	4	3	3	0	4	4	3	3	0	9	1	1	3	3	0	3	0	1	1	0	0
574	0	19	1	2	1	3	1	0	0	1	2	3	1	0		0	4	4	3	3	0	3	3	3	3	0	2	1	1	3	3	0	2	0	0	0	0	0
575	1	19	1	0	0	1	2	0	0	0	2	0	2	1	12	1	4	4	1	1						1	12	4	4	1	1	4	3	0	1	1	1	1
576	1	19	1	0	1	2	1	1	0	1	2	0	98	0	9	1	4	4	3	3	0	4	4	3	3	0	9	4	4	2	1	0	3	0	1	1	0	0
577	0	19	1	0	0	1	1	0	0	1	1	2	2	1	13	1	4	4	1	2						0	13	4	4	1	2	3	0	0	1	1	1	1
578	1	19	1	0	0	1	2	0	0	0	3	0	1	0	12	1	4	4	1	2	1	4	4	1	2	0	12	4	4	1	3	3	3	0	1	1	1	1
579	1	19	1	2	1	3	1	1	1	1	2	2	2	0	8	1	4	4	3	3						0	8	4	4	2	2	0	2	0	1	0	0	0
580	1	19	1	0	0	1	1	0	1	1	2	0	1	0	12	1	4	4	1	3	0	4	4	1	1	0	12	4	4	1	2	0	3	0	1	1	1	1
581	1	19	1	0	1	2	1	0	0	1	1	0	2	0	8	1	3	1	3	3	0	2	2	3	3	0	8	4	4	3	3	0	3	0	1	0	0	0
582	0	19	1	0	0	1	2	0	0	1	1	0	3	0	12	1	4	4	1	2	0	4	4	1	2	0	12	4	4	1	2	0	3	0	1	1	1	1
583	1	18	1	2	1	3	1	0	1	1	1	0	2	0	10	1	4	4	3	3	0	1	1	3	3	0	10	1	4	3	3	0	3	0	1	1	1	0
584	1	18	1	2	1	3	1	0	1	1	1	2	3	0	7	0	1	1	3	3	0	1	1	3	3	0	7	1	1	3	3	0	3	0	0	0	0	0
585	0	19	1	2	0	3	1	0	0	1	2	1	2	0	8	1	4	4	3	3	0	4	4	3	3	0	8	4	4	3	3	0	3	0	1	0	0	0
586	1	19	1	0	1	2	2	1	0	1	3	0	1	0	10	1	4	4	3	3	0	4	4	2	2	0	10	2	2	3	3	0	3	0	1	1	1	0
587	1	19	1	0	0	1	2	0	0	1	2	3	3	1	12	1	4	3	1	1						1	12	4	4	1	1	4	3	1	1	1	1	1
588	0	18	1	2	1	3	1	1	0	2	2	3	3	0	8	1	4	4	3	3	0	4	1	3	3	0	8	4	4	3	3	0	2	0	1	0	0	0
589	1	19	1	0	0	1	2	1	0	1	2	0	1	1	12	1	4	3	1	1	1	4	4	1	1	1	12	4	4	1	1	4	3	0	1	1	1	1
590	0	19	1	0	0	1	1	0	0	1	1	0	98	0	12	1	4	4	1	1	1	4	4	1	1	0	15	4	3	1	2	3	3	0	1	1	1	1
591	1	19	1	0	1	2	1	0	1	0	1	1	2	0	9	1	4	3	3	3						0	9	4	4	3	3	0	3	0	1	1	0	0
592	1	18	1	2	1	3	1	0	0	1	2	3	3	0	10	1	4	4	3	3	0	4	4	1	1	0	10	4	4	3	3	0	3	0	1	1	1	0
593	0	19	1	0	0	1	1	1	1	0	1	0	1	1	10	1	4	4	1	1	1	4	4	1	1	0	15	4	4	1	1	3	3	1	1	1	1	1
594	1	19	1	0	0	1	2	0	0	2	3	2	3	1	12	1	4	4	1	1	0	4	4	1	3	0	12	4	4	1	3	3	3	1	1	1	1	1
595	0	19	1	0	0	1	1	0	1	1	1	3	3	1	10	1	4	4	2	2	1	4	4	1	2	0	12	4	4	1	2	3	1	0	1	1	1	1
596	0	19	1	2	1	3	1	1	1	1	1	0	1	0	7	0	3	4	1	1	0	3	3	3	3	0	7	3	3	3	3	0	2	0	0	0	0	0
597	1	19	1	0	0	1	1	1	0	1	2	2	1	0	7	0	4	4	3	3	0	4	4	3	3	0	7	4	4	3	3	0	3	0	0	0	0	0
598	1	18	1	1	1	3	1	0	0	1	1	3	2	0	8	1	3	4	3	2	0	2	2	3	3	0	8	2	1	3	3	0	3	0	1	0	0	0
599	0	18	1	0	0	1	1	0	0	1	1	0	2	1	11	1	4	3	1	2	1	4	3	1	3	0	14	4	4	1	3	3	3	0	1	1	1	1
600	0	19	1	0	1	2	1	0	1	1	2	0	1	0	12	1	4	2	1	3	0	4	3	1	2	0	12	4	3	1	3	0	3	0	1	1	1	1
601	1	19	1	0	1	2	1	0	1	1	2	3	2	0	8	1	4	4	3	3	0	4	4	2	2	0	8	4	4	3	3	0	3	0	1	0	0	0
602	0	19	1	0	0	1	2	0	1	1	1	0	3	1	12	1	4	4	1	1	0	4	4	1	2	0	12	4	4	1	2	3	2	0	1	1	1	1
603	1	19	1	0	0	1	1	0	0	1	1	3	2	1	12	1	4	4	1	1	1	4	4	1	3	0	14	4	4	1	2	3	3	0	1	1	1	1
604	1	19	1	0	0	1	1	0	0	1	1	2	2	0	12	1	4	4	1	1	1	4	4	1	1	1	15	4	4	1	1	1	3	0	1	1	1	1
605	1	19	1	0	0	1	1	0	0	1	1	0	1	1	11	1	4	4	2	2	1	4	4	1	1	1	14	4	4	1	1	4	3	0	1	1	1	1
606	1	18	1	0	0	1	1	0	0	1	1	0	98	1	9	1	4	4	1	2	1	4	4	1	1	1	11	4	4	1	1	4	3	0	1	1	1	1
607	0	19	1	0	0	1	1	0	1	1	1	0	2	1	8	1	4	4	1	1	1	4	4	1	1	1	10	4	4	1	1	4	1	0	1	1	1	1
608	1	19	1	0	0	1	1	1	1	1	1	3	2	0	12	1	4	4	1	2	0	4	3	1	2	0	12	4	1	1	3	0	3	0	1	1	1	1
609	1	19	1	0	0	1	2	0	1	1	3	1	2	1	12	1	4	4	1	2	0	4	4	1	1	1	14	4	4	1	3	4	3	1	1	1	1	1
610	1	18	1	0	0	1	2	0	0	1	3	0	2	1	12	1	4	4	1	1	0	4	4	1	2	0	12	4	4	1	3	3	3	0	1	1	1	1
611	1	19	1	0	0	1	1	1	1	0	1	3	1	0	11	1	4	4	1	1	1	4	4	1	2	0	12	4	4	1	3	3	3	0	1	1	1	1
612	1	19	1	2	1	3	1	0	1	1	1	1	2	0	8	1	3	3	3	3	0	1	1	3	3	0	8	1	1	3	3	0	3	0	1	0	0	0
613	1	19	1	1	1	3	1	0	1	1	1	0	2	0	8	1	4	4	2	2	0	4	4	1	1	0	8	4	4	3	3	0	3	0	1	0	0	0
614	1	19	1	0	0	1	1	0	1	1	2	1	2	1	11	1	4	3	1	2						0	12	4	3	1	3	3	3	0	1	1	1	1
615	1	19	1	1	1	3	1	0	1	0	2	1	3	0	12	1	4	4	1	3	0	4	4	1	1	0	12	4	4	1	2	0	3	0	1	1	1	1
616	1	19	1	0	1	2	1	1	0	1	1	3	2	0	11	1	4	4	1	1	0	4	4	1	3	0	11	4	4	2	2	0	3	0	1	1	1	0
617	1	19	1	2	1	3	1	0	1	1	2	0	3	0	9	1	3	3	3	3	0	4	4	3	3	1	14	4	4	3	3	1	3	1	1	1	1	1
618	1	19	1	0	0	1	1	0	0	0	1	0	1	0	7	0	4	4	3	3						0	7	4	4	3	3	0	0	0	0	0	0	0
619	1	19	1	2	1	3	2	0	0	1	3	1	2	0	8	1	4	4	3	3						0	8	3	2	2	2	0	3	0	1	0	0	0
620	1	19	1	2	1	3	1	1	0	1	1	0	3	0	11	1	4	2	3	3	0	4	3	2	3	0	11	1	4	3	3	0	3	0	1	1	1	0
621	0	19	1	2	1	3	1	0	0	2	2	1	2	0		0	4	4	3	3	0	4	4	3	3	0		1	1	3	3	0	3	0	0	0	0	0
622	1	19	1	0	0	1	2	0	0	1	3	0	3	0	12	1	4	4	1	2						1	15	4	4	1	1	1	3	0	1	1	1	1
623	1	19	1	1	1	3	1	0	1	1	1	3	2	0	10	1	4	4	3	2	0	3	3	3	3	0	10	4	4	3	1	0	3	0	1	1	1	0
624	1	19	1	0	0	1	2	0	0	1	3	3	3	1	14	1	4	4	1	1	1	4	4	1	2	0	14	4	3	1	2	3	3	1	1	1	1	1
625	1	19	1	0	0	1	2	0	0	1	3	0	3	1	11	1	4	3	1	3	0	4	4	1	1	1	12	4	4	1	2	4	3	1	1	1	1	1
626	0	19	1	0	0	1	1	1	0	1	1	0	3	0	12	1	4	4	1	1	1	4	4	1	1	0	14	4	4	1	2	3	2	0	1	1	1	1
627	1	18	1	0	1	2	1	0	1	0	1	1	2	0	10	1	4	4	2	2	0	4	4	2	2	0	10	4	4	3	3	0	3	0	1	1	1	0
628	0	19	1	0	0	1	1	0	1	1	1	0	1	0	12	1	4	3	1	3	0	4	4	1	3	0	12	4	4	1	2	0	1	0	1	1	1	1
629	1	19	1	0	0	1	1	1	1	0	1	2	1	0	10	1	4	4	3	3	0	4	4	1	2	0	10	4	4	1	3	0	3	0	1	1	1	0
630	1	19	1	0	0	1	1	0	1	1	1	0	3	1	12	1	4	4	1	2	1	4	4	1	2	1	14	2	2	2	3	4	3	0	1	1	1	1
631	1	19	1	0	0	1	1	0	0	1	1	0	2	0	12	1	4	4	1	2	0	4	4	1	1	0	12	4	4	1	1	0	3	0	1	1	1	1
632	0	19	1	1	1	3	1	0	0	1	3	3	3	0	10	1	4	4	2	2						0	10	4	4	3	3	0	3	0	1	1	1	0
633	0	19	1	2	1	3	1	1	1	1	2	1	3	0	11	1	4	4	1	1	0	4	4	1	1	0	11	4	4	1	1	0	3	0	1	1	1	0
634	0	19	1	0	0	1	1	0	0	2	1	0	2	1	11	1	4	4	1	2	1	4	4	1	2	0	14	4	4	1	3	3	0	0	1	1	1	1
635	0	19	1	0	0	1	1	1	0	1	2	0	98	1	11	1	4	4	1	1	1	4	4	1	1	0	14	4	4	1	1	3	2	0	1	1	1	1
636	0	19	1	0	0	1	2	0	1	1	3	1	98	1	13	1	1	4	3	3	1	4	4	3	3	0	13	4	4	3	3	3	1	0	1	1	1	1
637	0	19	1	2	1	3	1	0	0	1	2	1	98	0	8	1	4	4	3	3	0	3	4	1	3	0	8	1	1	3	3	0	2	0	1	0	0	0
638	1	20	2	0	0	1	2	0	0	1	3	3	3	1	14	1	4	4	1	1	1	4	4	1	1	0	14	4	4	1	2	3	3	0	1	1	1	1
639	1	20	2	2	1	4	2	1	0	1	3	1	3	0	12	1	4	4	1	2	0	4	4	1	3	0	12	4	3	1	3	0	2	0	1	1	1	1
640	0	20	2	0	0	1	1	0	1	1	1	0	2	0	12	1	4	4	1	1	1	4	4	1	1	0	15	4	4	1	1	3	3	0	1	1	1	1
641	1	19	1	0	1	2	1	0	0	0	1	1	1	0	11	1	4	3	3	3	0	4	4	1	2	0	11	4	4	2	2	0	3	0	1	1	1	0
642	1	20	2	0	0	1	1	0	0	1	1	0	2	0	12	1	4	4	1	2						1	14	4	4	1	1	1	3	0	1	1	1	1
643	1	20	2	0	1	2	2	0	0	2	3	3	1	0	14	1	4	4	1	2	0	4	4	1	1	0	14	4	4	1	1	0	3	0	1	1	1	1
644	1	19	1	2	1	3	1	0	1	0	2	1	2	0		0	4	4	3	3	0	3	3	3	3	0	5	4	4	3	3	0	3	0	0	0	0	0
645	0	20	2	0	0	1	1	0	0	1	3	0	3	1	12	1	4	4	1	1	1	4	4	1	1	0	14	4	4	1	1	3	0	1	1	1	1	1
646	1	20	2	0	1	2	2	0	0	1	2	0	2	0	11	1	4	3	2	3	0	4	4	1	1	1	12	4	4	1	3	1	3	0	1	1	1	1
647	0	19	1	0	1	2	1	0	0	2	3	3	2	1	12	1	4	4	1	1						0	12	4	4	1	1	3	2	0	1	1	1	1
648	1	19	1	0	0	1	1	1	0	1	2	3	1	0	12	1	4	4	1	2	1	4	4	1	1	1	14	4	4	1	1	1	3	0	1	1	1	1
649	1	20	2	0	0	1	1	0	0	1	2	0	1	0	12	1	4	4	1	1	0	4	4	1	2	1	14	3	3	1	1	1	3	1	1	1	1	1
650	1	20	2	0	0	1	1	0	1	1	2	0	1	1	12	1	4	4	1	2	0	4	4	1	3	1	14	4	4	1	1	4	3	1	1	1	1	1
651	1	20	2	0	0	1	1	0	0	0	1	0	1	1	12	1	4	4	1	1	1	4	4	1	1	0	14	4	3	1	1	3	3	0	1	1	1	1
652	1	20	2	1	1	4	1	1	1	0	2	2	3	1	9	1	4	4	3	3	0	2	2	3	3	0	9	3	4	1	1	2	3	0	1	1	0	0
653	1	20	2	0	0	1	1	0	0	1	1	0	2	1	12	1	4	4	1	1	1	4	3	1	2	1	14	4	4	1	1	4	3	0	1	1	1	1
654	1	20	2	0	0	1	2	0	0	1	3	0	2	1	13	1	4	4	1	3	0	4	4	1	3	0	13	4	4	1	2	3	3	0	1	1	1	1
655	0	20	2	0	0	1	2	0	0	1	2	1	2	0	10	1	4	3	2	3						0	10	4	4	1	3	0	3	0	1	1	1	0
656	1	20	2	2	1	4	1	0	1	1	1	0	3	0	11	1	2	4	1	1	0	4	4	2	2	0	11	4	4	3	3	0	3	0	1	1	1	0
657	1	19	1	0	0	1	1	1	1	1	1	0	1	1	10	1	4	4	1	1	1	4	4	1	1	1	12	4	4	1	1	4	3	1	1	1	1	1
658	0	20	2	2	1	4	2	0	0	1	3	1	3	0	12	1	4	2	1	1	0	4	4	1	3	0	12	4	4	1	3	0	3	0	1	1	1	1
659	0	20	2	0	0	1	2	1	0	1	3	0	3	1	12	1	4	4	1	2	0	4	4	1	1	1	14	4	4	1	1	4	2	0	1	1	1	1
660	0	20	2	0	1	2	1	0	0	1	1	0	98	0	8	1	4	4	3	3	0	4	4	3	3	0	8	4	4	3	3	0	1	0	1	0	0	0
661	0	20	2	0	0	1	1	0	0	1	3	0	3	1	14	1	4	4	1	1	0	4	4	1	2	0	14	4	4	1	3	3	1	0	1	1	1	1
662	0	20	2	2	1	4	1	0	0	1	3	1	2	0	9	1	1	1	3	3	0	2	2	3	3	0	9	4	4	3	2	0	3	0	1	1	0	0
663	1	19	1	0	1	2	1	0	1	0	1	3	98	0	8	1	4	4	3	3	0	1	1	3	3	0	8	4	4	3	3	0	3	0	1	0	0	0
664	0	20	2	0	0	1	1	1	0	1	3	0	1	0	12	1	4	4	1	1						1	12	4	4	1	1	1	0	0	1	1	1	1
665	1	20	2	0	0	1	1	1	1	0	1	0	3	0	12	1	4	4	1	3						1	15	4	4	1	1	1	3	0	1	1	1	1
666	1	19	1	0	0	1	1	1	1	0	1	2	1	1	11	1	4	4	1	1	1	4	4	1	1	0	12	4	4	1	3	3	3	0	1	1	1	1
667	0	20	2	0	1	2	1	0	0	1	3	2	2	0	8	1	4	4	3	3	0	1	1	1	1	0	8	4	4	3	3	0	3	0	1	0	0	0
668	0	20	2	0	1	2	1	0	0	1	1	3	2	0	11	1	3	3	3	3						0	11	1	1	3	3	0	1	0	1	1	1	0
669	0	20	2	0	0	1	1	0	0	2	2	0	98	1	10	1	4	4	1	1						1	12	4	4	1	1	4	0	0	1	1	1	1
670	1	20	2	2	1	4	2	1	0	1	3	0	3	0	12	1	4	4	1	2	0	4	4	1	3	0	12	4	4	1	3	0	3	0	1	1	1	1
671	1	20	2	2	1	4	2	0	0	1	3	1	2	0	8	1	4	4	3	3	0	4	3	1	1	0	8	3	1	2	2	0	3	0	1	0	0	0
672	0	20	2	1	1	4	1	0	0	1	2	0	2	0	9	1	4	4	3	3	0	4	4	2	2	0	9	1	2	3	3	0	3	0	1	1	0	0
673	1	20	2	0	0	1	2	1	0	1	3	1	2	0	12	1	4	4	1	2	0	4	3	3	3	0	12	4	4	1	3	0	3	0	1	1	1	1
674	0	19	1	0	0	1	2	1	0	2	3	1	3	1	11	1	4	4	1	2	0	4	3	1	3	0	12	4	4	1	2	3	2	0	1	1	1	1
675	1	20	2	2	1	4	2	0	0	0	2	0	3	0	14	1	4	4	1	2	0	1	3	1	3	0	14	4	4	1	2	0	3	0	1	1	1	1
676	1	20	2	2	1	4	1	1	1	1	2	2	2	0	8	1	4	4	3	2	0	3	3	2	3	0	8	4	4	2	3	0	3	0	1	0	0	0
677	1	20	2	0	0	1	1	0	1	1	3	0	3	1	13	1	4	4	1	3	0	4	2	1	3	0	14	4	2	1	1	3	3	0	1	1	1	1
678	1	20	2	2	0	4	1	0	0	1	1	0	2	0	8	1	2	2	2	2	0	4	3	3	3	0	8	4	4	3	3	0	3	0	1	0	0	0
679	1	20	2	0	0	1	1	0	0	2	3	0	2	1	11	1	4	4	1	2	0	4	4	1	1	1	12	4	4	1	1	4	3	0	1	1	1	1
680	0	20	2	0	0	1	2	0	0	1	3	3	2	0	12	1	4	4	1	2	0	4	2	1	2	0	12	4	4	1	2	0	0	0	1	1	1	1
681	1	20	2	0	0	1	1	0	0	1	1	0	2	1	12	1	4	4	1	1	0	4	4	1	2	0	12	4	3	1	3	3	3	0	1	1	1	1
682	1	20	2	2	1	4	1	0	0	1	3	2	2	0	10	1	3	3	3	3	0	4	4	3	3	0	10	4	2	3	3	0	3	0	1	1	1	0
683	1	20	2	0	0	1	1	0	1	1	1	1	2	1	12	1	4	4	1	1	0	4	4	1	2	0	14	4	3	1	1	3	2	0	1	1	1	1
684	0	20	2	1	1	4	1	1	0	1	1	1	3	0	12	1	3	3	2	2	0	4	4	1	2	0	12	4	4	1	1	0	1	0	1	1	1	1
685	0	20	2	2	1	4	2	0	0	0	3	2	2	0	8	1	4	4	3	3	0	4	4	3	3	0	8	4	4	3	3	0	3	0	1	0	0	0
686	0	20	2	0	0	1	1	1	1	1	1	3	1	0	6	0	4	4	2	2	0	4	4	3	3	0	6	4	4	3	3	0	1	0	0	0	0	0
687	0	20	2	0	0	1	1	1	1	0	2	0	3	0	12	1	4	4	1	2						0	12	4	3	1	3	0	2	0	1	1	1	1
688	0	20	2	2	1	4	2	0	0	1	2	1	3	0	11	1	3	3	2	2	0	4	4	2	2	0	11	3	3	3	3	0	3	0	1	1	1	0
689	0	20	2	0	0	1	1	0	0	1	1	1	98	0	12	1	4	4	1	2						0	12	4	4	1	2	0	1	0	1	1	1	1
690	1	20	2	0	1	2	1	0	1	1	1	3	1	0	5	0	2	4	3	2	0	2	2	3	3	0	5	4	4	3	3	0	3	0	0	0	0	0
691	1	20	2	2	1	4	2	0	0	2	3	1	3	0	4	0	1	1	3	3	0	2	2	3	3	0	4	3	3	3	3	0	2	0	0	0	0	0
692	1	20	2	0	0	1	1	0	1	1	1	0	1	1	12	1	4	4	1	2	0	4	4	1	3	1	12	3	4	1	3	4	2	0	1	1	1	1
693	1	20	2	0	0	1	1	0	1	0	1	0	98	1	11	1	4	4	1	2	1	4	4	1	1	1	11	4	4	1	2	4	3	1	1	1	1	1
694	1	20	2	0	0	1	1	0	0	0	2	0	2	1	15	1	4	4	1	1	1	4	4	1	1	0	15	4	4	1	1	3	3	0	1	1	1	1
695	1	20	2	0	0	1	1	0	0	1	2	0	1	1	12	1	4	4	1	1	1	4	4	1	1	1	15	4	4	1	1	4	3	0	1	1	1	1
696	0	20	2	0	0	1	2	0	1	0	1	0	2	0	8	1	4	4	3	3	0	4	4	3	3	0	8	4	4	3	3	0	1	0	1	0	0	0
697	1	21	2	2	1	4	2	0	0	1	3	1	3	0	11	1	4	3	3	3						0	11	4	4	1	3	0	2	0	1	1	1	0
698	0	21	2	2	1	4	1	0	0	2	3	1	3	0	12	1	4	4	1	2	0	4	4	1	3	0	12	4	4	3	2	0	3	0	1	1	1	1
699	0	21	2	0	1	2	1	0	1	1	1	1	98	0	12	1	4	4	1	3	0	4	4	1	2	0	12	4	3	1	2	0	3	0	1	1	1	1
700	1	21	2	2	1	4	2	0	0	1	3	0	3	0	12	1	4	4	1	2	0	4	4	2	2	0	12	4	4	1	2	0	3	0	1	1	1	1
701	1	21	2	0	1	2	1	0	0	1	1	0	3	0	14	1	4	4	1	2						0	14	4	4	1	1	0	3	0	1	1	1	1
702	1	21	2	0	0	1	2	0	0	1	3	2	98	1	12	1	4	3	1	2	1	4	4	1	1	0	14	4	3	1	2	3	3	1	1	1	1	1
703	0	20	2	2	1	4	2	0	0	1	2	1	1	0		0	1	1	3	3						0		4	4	3	3	0	1	0	0	0	0	0
704	0	21	2	2	1	4	1	1	1	1	2	1	2	0	8	1	4	4	3	3	0	4	4	3	3	0	8	2	3	3	3	0	3	0	1	0	0	0
705	1	20	2	0	0	1	1	0	1	0	2	3	1	0	11	1	4	3	3	3	0	3	2	3	3	0	11	4	4	3	3	0	3	0	1	1	1	0
706	1	21	2	2	1	4	2	0	0	0	3	1	98	1	11	1	4	4	1	2	0	2	2	3	3	0	13	4	4	2	2	3	3	1	1	1	1	1
707	1	20	2	0	1	2	1	0	0	1	3	0	3	0	12	1	4	4	1	3	0	4	3	1	3	0	12	4	4	1	3	0	3	0	1	1	1	1
708	1	21	2	0	0	1	1	0	0	1	2	0	2	1	12	1	4	3	1	1	1	4	4	1	1	1	15	4	4	1	1	4	2	0	1	1	1	1
709	0	21	2	2	1	4	2	0	0	1	2	1	3	0	13	1	4	4	1	2	0	4	3	1	2	0	13	4	4	1	2	0	2	0	1	1	1	1
710	1	21	2	0	0	1	1	0	1	1	1	0	3	1	12	1	4	4	1	1	1	4	4	1	1	1	14	4	4	1	1	4	3	1	1	1	1	1
711	1	21	2	0	0	1	1	0	1	1	1	0	1	0	14	1	4	4	1	1	1	4	4	1	1	0	14	4	4	1	2	3	2	0	1	1	1	1
712	0	21	2	2	0	4	1	0	0	1	3	0	1	0	8	1	3	3	3	3	0	4	4	1	1	0	8	4	3	1	2	0	3	0	1	0	0	0
713	1	21	2	0	0	1	2	0	0	1	2	0	3	0	12	1	4	4	1	1	0	4	4	1	1	0	12	4	4	1	1	0	2	0	1	1	1	1
714	0	21	2	0	0	1	1	0	0	1	1	0	1	0	12	1	4	4	1	2	0	4	4	1	2	0	12	4	4	1	3	0	0	0	1	1	1	1
715	0	21	2	2	1	4	2	0	1	1	2	1	3	0	8	1	1	1	3	3	0	4	4	3	3	0	8	4	4	3	3	0	3	0	1	0	0	0
716	0	21	2	0	0	1	1	1	1	0	1	2	3	1	13	1	4	4	3	1						0	13	4	4	3	3	3	0	0	1	1	1	1
717	1	20	2	2	1	4	2	1	0	2	3	1	3	0	12	1	4	4	1	3	1	4	4	1	2	0	12	4	4	1	2	3	3	0	1	1	1	1
718	1	21	2	2	1	4	2	1	0	1	3	2	2	0	7	0	4	4	3	3	0	2	2	3	3	0	7	3	2	3	3	0	3	0	0	0	0	0
719	1	20	2	0	0	1	1	0	1	1	1	1	2	0	12	1	4	4	1	2	1	4	4	1	1	0	14	4	4	1	2	3	3	0	1	1	1	1
720	1	20	2	0	0	1	1	0	0	2	2	0	2	0	12	1	4	4	1	1	0	4	4	1	3	0	12	4	4	1	1	0	3	0	1	1	1	1
721	1	21	2	0	1	2	1	0	0	2	1	0	2	0	12	1	4	2	1	3	0	3	3	1	2	0	12	4	2	1	3	0	3	0	1	1	1	1
722	1	21	2	0	0	1	1	0	0	1	2	0	2	1	12	1	4	4	1	2	1	4	4	1	1	1	12	4	4	1	1	4	3	0	1	1	1	1
723	0	21	2	2	1	4	1	0	0	1	1	1	3	0	10	1	4	3	2	3	0	4	4	3	3	0	10	4	4	3	3	0	2	0	1	1	1	0
724	1	21	2	2	1	4	1	0	0	1	1	1	3	0	8	1	2	2	2	2	0	4	4	2	2	0	8	4	4	3	3	0	3	0	1	0	0	0
725	1	21	2	0	0	1	1	0	1	1	1	0	1	1	14	1	4	4	1	2	0	4	4	1	2	0	14	4	4	1	2	3	3	1	1	1	1	1
726	1	20	2	2	1	4	1	1	0	1	1	0	2	0	11	1	3	2	3	3						1	11	4	4	1	1	1	3	1	1	1	1	1
727	0	21	2	2	0	4	2	0	0	1	2	1	2	0	12	1	4	4	1	3						0	12	4	2	1	3	0	2	0	1	1	1	1
728	1	21	2	2	1	4	2	0	1	0	3	2	1	0	8	1	2	2	3	3	0	4	4	3	3	0	8	3	3	2	2	0	3	0	1	0	0	0
729	1	21	2	2	1	4	1	0	1	1	2	0	2	0	8	1	4	4	3	3	0	1	1	3	3	0	8	4	4	3	3	0	3	0	1	0	0	0
730	0	20	2	2	1	4	2	0	0	1	3	2	3	0	12	1	4	4	1	3	0	4	3	1	2	0	12	4	1	1	3	0	2	0	1	1	1	1
731	1	21	2	2	1	4	1	0	0	1	2	2	2	0	12	1	4	3	1	3	0	4	4	1	2	0	12	4	4	1	2	0	3	0	1	1	1	1
732	1	20	2	2	1	4	1	1	1	1	1	1	2	0	8	1	1	1	3	3	0	1	1	3	3	0	8	1	1	3	3	0	3	0	1	0	0	0
733	0	21	2	0	0	1	2	0	0	1	3	3	98	0	13	1	4	4	1	2	0	4	3	1	3	0	13	4	4	1	2	0	1	0	1	1	1	1
734	1	20	2	2	1	4	2	0	1	1	3	1	3	1	14	1	4	4	1	1	0	4	4	1	2	0	14	4	4	1	2	3	3	0	1	1	1	1
735	0	21	2	0	0	1	2	0	0	1	3	2	3	0	12	1	4	4	1	3	0	4	4	1	2	0	12	4	1	1	3	0	2	0	1	1	1	1
736	1	21	2	0	0	1	1	1	0	1	2	0	2	0	12	1	4	4	1	2	1	4	4	1	1	0	14	4	4	1	3	3	3	0	1	1	1	1
737	0	21	2	1	1	4	1	0	0	1	1	1	2	0	8	1	3	4	3	3	0	4	4	3	3	0	8	4	4	3	3	0	3	0	1	0	0	0
738	1	20	2	2	1	4	2	0	0	1	1	2	3	0	10	1	4	3	3	3						0	10	3	4	3	2	0	3	0	1	1	1	0
739	1	21	2	0	0	1	2	1	0	0	1	0	98	0	8	1	4	4	3	3	0	4	4	3	3	0	8	4	4	3	3	0	3	0	1	0	0	0
740	1	21	2	1	1	4	1	0	1	1	2	0	2	0	12	1	4	4	3	3	0	4	4	1	1	0	12	4	2	2	2	0	3	0	1	1	1	1
741	1	20	2	1	1	4	1	1	1	1	1	0	2	0	8	1	3	3	3	3	0	4	4	3	3	0	8	4	4	3	3	0	3	0	1	0	0	0
742	1	21	2	1	1	4	2	1	1	0	2	3	3	0	12	1	4	4	1	3	0	4	4	1	3	0	12	4	4	1	3	0	3	0	1	1	1	1
743	0	21	2	0	0	1	1	0	0	1	1	2	1	1	12	1	4	4	1	3	0	4	4	1	1	0	14	4	4	1	2	3	2	0	1	1	1	1
744	1	21	2	2	0	4	2	0	1	1	3	1	3	0	12	1	4	4	1	2						0	12	4	4	1	3	0	2	0	1	1	1	1
745	1	20	2	0	1	2	1	0	0	1	2	1	98	0	10	1	3	3	1	2	0	4	4	3	3	0	10	4	4	2	2	0	3	0	1	1	1	0
746	0	20	2	0	0	1	1	0	1	1	1	3	3	1	12	1	4	4	1	2	0	4	4	1	1	0	14	4	4	1	1	3	1	0	1	1	1	1
747	0	21	2	1	1	4	1	0	0	0	1	0	98	1	9	1	2	2	3	3						0	9	3	3	3	3	2	3	0	1	1	0	0
748	1	21	2	0	1	2	1	0	0	1	1	3	2	0	14	1	4	4	1	3	0	4	3	1	1	0	14	4	3	1	1	0	3	0	1	1	1	1
749	1	20	2	2	1	4	1	1	0	1	2	3	98	0	11	1	2	3	3	3	0	1	3	3	3	0	11	4	4	3	1	0	2	0	1	1	1	0
750	0	21	2	0	0	1	1	1	0	1	3	2	1	0	12	1	4	4	1	3						1	14	4	4	1	1	1	2	0	1	1	1	1
751	1	21	2	0	1	2	1	1	1	0	1	0	1	0	10	1	4	4	2	3	0	4	4	3	3	0	10	4	4	3	3	0	3	0	1	1	1	0
752	1	20	2	2	1	4	1	1	0	1	2	3	2	0	14	1	4	4	1	2	0	4	4	3	3	0	14	4	4	3	3	0	3	0	1	1	1	1
753	1	21	2	2	1	4	2	0	1	0	2	1	3	0	8	1	1	4	3	3	0	4	4	3	3	0	8	4	4	3	3	0	3	0	1	0	0	0
754	0	21	2	2	1	4	2	0	0	1	3	1	3	0	12	1	4	4	1	3	0	4	4	1	2	0	12	4	4	1	3	0	3	0	1	1	1	1
755	1	21	2	2	1	4	2	1	0	1	3	1	2	0	8	1	4	4	3	3	0	3	4	3	3	1	8	4	4	3	3	1	3	0	1	1	1	1
756	0	21	2	2	1	4	1	0	0	1	3	1	2	0	8	1	2	2	3	3						0	8	4	2	3	3	0	1	0	1	0	0	0
757	0	21	2	0	0	1	2	0	0	2	3	1	2	1	12	1	4	4	1	1	0	4	4	1	1	0	14	4	4	1	2	3	2	0	1	1	1	1
758	0	21	2	2	1	4	2	0	0	1	3	1	3	0	8	1	4	4	3	3						0	8	2	2	3	3	0	3	0	1	0	0	0
759	1	21	2	0	0	1	1	1	0	1	1	0	3	0	12	1	4	4	1	1	1	4	4	1	3	0	14	3	3	1	2	3	3	0	1	1	1	1
760	1	21	2	2	1	4	1	1	1	2	1	0	1	1	7	0	4	4	3	3	0	2	2	3	3	0	7	4	4	3	3	2	3	0	0	0	0	0
761	1	22	2	2	1	4	1	0	0	1	1	2	3	0	11	1	4	4	3	3						0	11	3	3	3	3	0	3	0	1	1	1	0
762	1	21	2	0	0	1	1	0	0	1	1	0	98	0	12	1	4	4	1	2	0	4	4	1	2	0	12	4	4	1	3	0	3	0	1	1	1	1
763	1	21	2	2	1	4	2	0	0	0	3	1	3	0	12	1	4	4	1	2	0	4	4	1	2	0	12	4	4	1	3	0	3	0	1	1	1	1
764	1	21	2	2	1	4	2	0	0	0	3	1	3	0	8	1	2	2	3	3	0	4	4	2	2	0	8	3	3	2	2	0	3	0	1	0	0	0
765	0	21	2	2	1	4	1	0	0	1	2	1	3	0	7	0	3	3	3	3	0	4	3	3	3	0	7	4	4	3	3	0	3	0	0	0	0	0
766	0	21	2	2	1	4	2	0	0	1	2	1	2	0	8	1	4	4	3	3	0	3	3	2	2	0	8	4	4	3	3	0	3	0	1	0	0	0
767	1	21	2	0	0	1	2	0	1	0	3	0	2	0	10	1	4	4	1	1	0	4	3	2	3	1	13	4	4	3	3	1	3	0	1	1	1	1
768	1	21	2	2	1	4	2	0	1	0	3	1	3	0	11	1	1	1	3	3						0	11	3	4	2	3	0	3	0	1	1	1	0
769	0	21	2	0	0	1	2	0	0	1	3	0	3	0	12	1	4	3	1	2						1	12	4	4	1	1	1	1	0	1	1	1	1
770	1	21	2	2	1	4	1	0	0	2	2	1	3	0	8	1	4	4	1	1	0	4	4	3	3	0	8	4	4	2	2	0	3	0	1	0	0	0
771	1	22	2	2	1	4	1	1	0	1	3	1	3	0	10	1	4	4	2	3	0	4	4	3	3	0	10	4	4	2	3	0	2	0	1	1	1	0
772	1	22	2	2	1	4	2	1	0	1	3	1	2	0	14	1	4	4	1	1	0	4	4	3	3	0	14	3	3	2	2	0	3	0	1	1	1	1
773	1	22	2	0	0	1	2	0	0	1	3	2	1	0	12	1	4	4	1	3	0					0	12	3	2	1	3	0	2	0	1	1	1	1
774	1	22	2	0	0	1	2	0	1	1	3	3	3	0	13	1	3	4	1	1	1	4	4	1	1	1	14	4	4	1	1	1	2	0	1	1	1	1
775	1	22	2	2	1	4	2	0	0	1	3	1	3	0	12	1	4	4	1	2	0	4	4	1	2	0	12	4	1	1	3	0	3	0	1	1	1	1
776	1	22	2	0	0	1	1	0	1	1	2	2	1	0	12	1	4	4	1	3	0	4	2	1	2	0	12	4	4	1	2	0	3	0	1	1	1	1
777	1	22	2	2	1	4	1	1	0	1	2	1	2	0	8	1	4	4	3	3	0	3	3	2	2	0	8	4	3	3	3	0	3	0	1	0	0	0
778	1	22	2	2	1	4	1	0	0	1	1	0	3	0	12	1	4	4	1	2	0	4	3	3	2	0	12	4	3	1	3	0	3	0	1	1	1	1
779	0	22	2	2	1	4	2	1	0	0	2	1	3	0	12	1	3	4	1	3						0	12	4	4	1	2	0	3	0	1	1	1	1
780	1	22	2	2	1	4	1	0	1	1	1	1	3	0	6	0	2	2	3	3						0	6	4	4	3	3	0	3	0	0	0	0	0
781	1	22	2	1	0	4	1	1	1	1	1	0	1	1	12	1	4	4	1	2	0	4	4	1	2	0	13	4	3	1	1	3	3	0	1	1	1	1
782	1	21	2	0	0	1	1	0	0	1	3	3	3	0	8	1	4	4	2	2	0	3	2	2	2	0	8	4	4	3	3	0	2	0	1	0	0	0
783	1	22	2	2	1	4	1	0	0	1	2	0	2	0	3	0	4	4	3	3	0	2	2	3	3	0	3	3	3	3	3	0	3	0	0	0	0	0
784	0	22	2	2	1	4	2	1	0	2	3	2	2	0	13	1	4	4	3	3	0	1	1	3	3	0	13	3	3	3	3	0	3	0	1	1	1	1
785	0	22	2	0	0	1	1	0	0	1	1	3	98	1	10	1	4	4	1	1						0	11	1	1	3	3	2	2	0	1	1	1	0
786	1	21	2	2	1	4	1	0	0	2	2	0	3	0	8	1	4	4	2	1	0	3	1	2	3	0	8	4	3	2	2	0	3	0	1	0	0	0
787	0	22	2	2	1	4	2	0	1	1	2	1	2	0	7	0	3	3	3	3	0	4	4	2	2	1	15	3	3	1	1	1	3	0	1	1	1	1
788	1	22	2	2	1	4	2	0	0	0	3	1	3	0	13	1	4	4	1	3	0	3	3	3	3	0	13	4	4	1	2	0	2	0	1	1	1	1
789	1	22	2	2	1	4	2	0	0	1	3	1	3	0	8	1	4	4	3	3						1	8	4	4	2	3	1	2	0	1	1	1	1
790	0	22	2	2	1	4	2	0	1	0	1	1	98	0	8	1	3	2	3	3	0	4	4	3	3	0	8	4	4	3	3	0	3	0	1	0	0	0
791	0	22	2	2	1	4	2	0	0	1	3	1	2	0	10	1	2	2	2	3	0	4	2	2	2	0	10	3	3	3	3	0	3	0	1	1	1	0
792	0	22	2	2	1	4	2	0	0	1	2	1	3	0	12	1	4	4	1	3	0	4	4	1	3	0	12	4	4	1	2	0	3	0	1	1	1	1
793	0	22	2	1	1	4	2	0	1	0	1	1	2	0	8	1	2	2	3	3	0					0	8	4	4	1	3	0	3	0	1	0	0	0
794	1	22	2	2	1	4	2	1	0	1	3	1	3	0	8	1	1	1	3	3	0	3	3	3	3	0	8	1	1	3	3	0	3	0	1	0	0	0
795	1	22	2	0	1	2	1	1	1	1	2	0	3	0	12	1	4	4	1	3						1	12	4	4	1	3	1	3	0	1	1	1	1
796	1	21	2	0	1	2	1	0	0	1	2	0	98	0	11	1	4	4	1	1						0	11	4	4	1	2	0	3	0	1	1	1	0
797	1	22	2	2	1	4	1	0	1	1	3	2	2	0	7	0	4	4	2	2	0	2	2	3	3	0	7	4	3	2	2	0	2	0	0	0	0	0
798	0	22	2	0	1	2	2	0	0	1	3	0	3	0	12	1	4	2	1	3						1	12	4	4	1	3	1	3	0	1	1	1	1
799	1	22	2	2	1	4	1	0	0	1	2	0	3	0	11	1	3	4	2	2						0	11	4	4	1	3	0	3	0	1	1	1	0
800	1	22	2	2	1	4	2	1	0	2	2	1	3	0	8	1	2	2	3	3	0	4	4	3	3	0	8	4	4	3	3	0	3	0	1	0	0	0
801	0	22	2	2	1	4	2	0	0	1	3	1	3	0	11	1	4	4	3	3	0	4	4	3	3	0	11	4	4	3	3	0	3	0	1	1	1	0
802	0	22	2	2	1	4	2	0	0	1	3	2	3	0	10	1	1	1	3	3	0	4	4	2	2	0	10	1	1	3	2	0	3	0	1	1	1	0
803	1	22	2	2	1	4	1	0	0	1	2	1	2	0	6	0	4	4	3	3	0	4	4	3	3	0	6	4	4	3	3	0	3	0	0	0	0	0
804	1	22	2	0	0	1	1	0	0	1	3	0	1	1	15	1	4	4	1	1	1	4	4	1	1	1	15	4	4	1	1	4	3	0	1	1	1	1
805	1	22	2	0	0	1	1	0	0	0	1	0	1	1	12	1	4	4	1	2	0	4	4	1	2	1	12	4	4	1	1	4	3	0	1	1	1	1
806	1	22	2	0	1	2	2	0	0	1	3	3	1	1	10	1	4	4	3	3	0	4	2	2	3	1	13	4	4	2	1	4	3	0	1	1	1	1
807	1	22	2	2	1	4	2	0	1	0	3	2	2	0	12	1	4	4	1	3	0	4	4	1	2	0	12	3	3	1	3	0	3	0	1	1	1	1
808	1	22	2	2	1	4	1	1	1	1	3	0	2	0	8	1	4	4	3	3	0	2	2	3	3	0	8	4	4	3	3	0	3	0	1	0	0	0
809	0	22	2	0	1	2	1	0	0	1	1	0	3	0	12	1	4	4	1	1	0	4	4	1	1	0	12	4	3	1	3	0	3	0	1	1	1	1
810	0	22	2	2	1	4	1	1	0	1	2	2	2	0	8	1	1	4	3	3	0	1	1	3	3	0	8	4	4	3	3	0	3	0	1	0	0	0
811	1	22	2	0	0	1	2	0	0	0	2	1	3	1	12	1	4	4	1	2	0	4	4	1	1	0	14	4	4	1	2	3	3	0	1	1	1	1
812	0	21	2	0	0	1	2	1	1	1	3	1	3	1	13	1	4	4	1	2	1	4	4	1	1	0	14	4	3	1	2	3	3	0	1	1	1	1
813	0	22	2	2	1	4	2	0	0	1	3	2	3	0	10	1	3	3	3	3	0	4	3	2	2	0	10	4	4	3	3	0	1	0	1	1	1	0
814	1	22	2	1	1	4	1	1	1	0	1	0	1	0	10	1	3	4	3	3	0					0	10	4	4	2	2	0	3	0	1	1	1	0
815	1	22	2	2	1	4	2	0	0	1	3	1	3	0	12	1	4	3	1	3	0	4	4	1	2	0	12	4	4	1	3	0	3	0	1	1	1	1
816	1	22	2	0	1	2	1	1	1	1	2	1	1	0	4	0	4	4	3	3	0					0	4	1	1	3	3	0	3	0	0	0	0	0
817	1	22	2	0	0	1	1	0	1	1	2	0	98	1	14	1	4	4	1	1						0	14	4	4	1	1	3	3	1	1	1	1	1
818	1	22	2	0	0	1	2	0	0	1	3	3	2	0	12	1	4	4	1	2						0	12	4	3	1	3	0	0	0	1	1	1	1
819	1	22	2	2	1	4	2	0	0	1	3	1	2	0	12	1	4	4	1	2	0	4	4	1	3	0	12	4	4	1	1	0	3	0	1	1	1	1
820	0	22	2	0	0	1	1	0	0	1	2	1	1	1	15	1	4	4	1	1	0	4	4	1	1	1	15	4	4	1	1	4	3	0	1	1	1	1
821	1	22	2	0	0	1	2	0	0	1	3	2	3	0	12	1	4	4	1	2						0	12	4	2	1	3	0	1	0	1	1	1	1
822	0	21	2	2	1	4	2	0	0	2	3	1	98	1	12	1	4	4	1	1	0	4	4	1	2	0	14	4	4	1	2	3	2	0	1	1	1	1
823	0	22	2	2	1	4	2	0	0	1	3	1	3	0	11	1	3	2	2	2	0	4	4	3	3	0	11	4	4	3	3	0	3	0	1	1	1	0
824	1	22	2	0	1	2	1	1	0	1	3	0	2	0	10	1	4	4	3	3						0	10	1	1	3	3	0	3	0	1	1	1	0
825	1	22	2	0	0	1	1	1	0	1	1	0	2	1	14	1	4	4	1	1	0	4	4	1	1	0	14	4	4	1	1	3	3	0	1	1	1	1
826	1	22	2	2	1	4	2	0	0	1	3	1	2	0	12	1	4	4	1	3	0	4	4	1	1	0	12	4	4	1	3	0	2	0	1	1	1	1
827	1	22	2	1	1	4	1	0	0	1	3	3	2	1	8	1	4	4	2	2	0	3	3	3	3	0	8	4	4	3	3	2	3	0	1	0	0	0
828	1	22	2	2	1	4	1	1	1	1	2	0	1	0	12	1	4	4	1	3	0	4	4	1	1	0	12	4	4	1	3	0	3	0	1	1	1	1
829	1	21	2	2	1	4	2	0	0	1	3	0	3	0	12	1	4	4	1	2	0	4	3	1	1	0	12	4	4	1	2	0	3	0	1	1	1	1
830	0	22	2	2	1	4	1	1	1	1	2	1	3	0	12	1	4	4	1	1						0	12	4	3	3	3	0	1	0	1	1	1	1
831	1	22	2	0	0	1	2	0	0	1	3	0	2	0	11	1	4	4	1	1						0	11	4	2	1	2	0	1	0	1	1	1	0
832	0	22	2	2	1	4	1	0	1	1	2	0	2	1	12	1	4	4	1	1						0	14	4	4	1	2	3	1	0	1	1	1	1
833	1	22	2	0	1	2	1	0	0	1	1	3	1	0	8	1	4	4	3	3	0	4	4	3	3	0	8	4	4	3	3	0	3	0	1	0	0	0
834	0	22	2	2	1	4	2	1	0	0	3	1	3	0	8	1	2	2	3	3	0	3	3	3	3	0	8	2	2	3	3	0	2	0	1	0	0	0
835	1	22	2	0	0	1	2	0	0	1	2	0	1	0	13	1	4	3	1	3						0	13	4	4	1	2	0	1	0	1	1	1	1
836	1	22	2	1	1	4	1	0	0	1	2	0	1	0	12	1	4	4	1	1	0	4	4	1	1	0	12	4	4	1	1	0	3	0	1	1	1	1
837	0	22	2	2	1	4	2	0	1	1	2	1	2	0	8	1	3	2	3	3	0					0	8	4	4	3	2	0	3	0	1	0	0	0
838	1	22	2	0	1	2	1	0	1	1	1	0	1	0	5	0	4	4	3	3	0	2	2	3	3	0	5	4	2	3	3	0	3	0	0	0	0	0
839	0	22	2	2	1	4	1	0	0	1	2	1	3	0	13	1	1	1	3	3	0	1	1	3	3	0	13	2	4	3	3	0	3	0	1	1	1	1
840	1	22	2	2	1	4	2	0	1	1	3	1	3	0	12	1	4	4	1	3	0	4	4	1	2	0	12	4	4	1	3	0	3	0	1	1	1	1
841	1	22	2	1	1	4	1	1	0	1	3	3	2	0	10	1	4	4	3	3	0	4	4	3	3	0	10	1	1	3	3	0	3	0	1	1	1	0
842	1	22	2	1	1	4	2	0	0	1	2	0	3	0	12	1	4	4	1	2	0	4	4	1	1	0	12	4	4	1	3	0	3	0	1	1	1	1
843	0	22	2	2	1	4	2	0	0	1	3	1	3	0	8	1	2	2	3	3	0	4	4	3	3	0	8	4	4	3	3	0	3	0	1	0	0	0
844	0	22	2	2	1	4	2	0	1	1	3	1	2	0	12	1	4	4	1	3	0	4	4	1	1	0	12	4	4	1	3	0	3	0	1	1	1	1
845	1	22	2	2	1	4	1	1	0	1	1	0	3	0	8	1	2	2	3	3	0	4	4	3	3	0	8	4	4	3	3	0	3	0	1	0	0	0
846	0	22	2	2	1	4	1	0	0	1	2	2	2	0	8	1	2	2	3	3	0	2	2	3	3	0	8	4	4	3	3	0	1	0	1	0	0	0
847	1	22	2	2	1	4	2	1	0	1	2	1	3	0	6	0	1	1	3	3						0	6	4	4	3	3	0	2	0	0	0	0	0
848	0	22	2	0	0	1	1	1	0	1	1	1	2	0	8	1	4	4	3	3						0	8	4	4	1	2	0	1	0	1	0	0	0
849	0	22	2	2	1	4	2	0	0	1	3	1	2	0	8	1	4	4	1	3	0	3	2	3	3	0	8	2	2	3	3	0	3	0	1	0	0	0
850	0	22	2	2	1	4	2	1	0	1	3	1	1	0	12	1	4	4	1	3	0	4	3	1	3	0	12	4	4	1	3	0	3	0	1	1	1	1
851	1	22	2	2	1	4	1	0	0	1	1	1	2	0	8	1	4	4	3	2						1	9	4	4	3	3	1	3	0	1	1	1	1
852	0	22	2	2	1	4	1	1	1	1	2	1	3	0	8	1	4	4	3	3	0	4	4	3	3	0	8	4	4	2	2	0	3	0	1	0	0	0

## Sheet: Data_dictionary_15-22 years
			Variable name	Variable label/description	Coding
			pid	Individual anonymised ID	number of individuals (1-852)
			invite2	Invited to participate in DREAMS by 2018	0=Never invited; 1=Invited by 2018
			Measures at baseline (2017)
			age_17	Self reported age	Age in years
			agegp3_17	Grouped age: 3 categories	0=15-17; 1=18-19; 2=20-22
			marital_17	Marital status	0=never married; 1=previously married/living with partner; 2=currently married/living with partner
			pregnantever_17	Ever pregnant	0=No; 1=Yes
			preg_marital_age2_17	Age/marital status/ever pregnant history	0=15-17; 1=18-22:never married, never pregnant; 2 =18-22:never married, ever pregnant; 3=18-19: ever married; 4 =20-22: ever married
			site_17	Study setting	1=Korogocho; 2=Viwandani
			orphan_17	Orphanhood status	0=Not an orphan; 1=Single/double orphan
			food_17	Reported being food insecure	0=No; 1=Yes
			poverty_17	Self-assessed household poverty level	0=Very poor; 1=Moderately poor; 2=Not poor
			wquantile_17	Wealth quintile	1=Poor; 2=Medium; 3=Wealthy
			length1_17	Length of stay in the demographic surveillance area	0=Since birth; 1=0-5 years; 2=6-10 years; 3=10+ years
			hhh_educ17	Highest educational level of the household head	1=None/incomplete primary; 2=Incomplete secondary; 3=Complete secondary/tertiary; 98=Don't know
			currschool_17	Are you currently enrolled in school/college?	0=No; 1=Yes
			grade_17	Highest grade completed	2=Primary Grade 2; 3=Primary Grade 3; 4=Primary Grade 4; 5=Primary Grade 5; 6=Primary Grade 6; 7=Primary Grade 7; 8=Primary Grade 8; 9=Secondary Form 1 ; 10=Secondary Form 2; 11=Secondary Form 3; 12=Secondary Form 4; 13=Vocational/trade school; 14=College, certificate; 15=University
			level_17	Grade level completed	0 = grade 1-7; 1=grade 8+
			q1_sec17	How important are the following things to you: Finishing secondary school?	1=Not important at all; 2=Not very important; 3=Somewhat important; 4=Very important
			q1_univ17	How important are the following things to you: Going to college/university?	1=Not important at all; 2=Not very important; 3=Somewhat important; 4=Very important
			q2_sec17	Chances that you will finish secondary school? (baseline)	1=High(or already achieved); 2=About 50/50; 3=Low
			q2_univ17	Chances that you will go to university? (baseline)	1=High(or already achieved); 2=About 50/50; 3=Low
			Measures at midline (2018)
			currschool_18	Are you currently enrolled in school/college	0=No; 1=Yes
			q1_sec18	How important are the following things to you: Finishing secondary school?	1=Not important at all; 2=Not very important; 3=Somewhat important; 4=Very important
			q1_univ18	How important are the following things to you: Going to college/university?	1=Not important at all; 2=Not very important; 3=Somewhat important; 4=Very important
			q2_sec18	Chances that you will finish secondary school (midline)	1=High(or already achieved); 2=About 50/50; 3=Low
			q2_univ18	Chances that you will go to university? (midline)	1=High(or already achieved); 2=About 50/50; 3=Low
			Measures at endline (2019)
			currschool_19	Are you currently enrolled in school/college	0=No; 1=Yes
			grade_19	Highest grade completed	2=Primary Grade 2; 3=Primary Grade 3; 4=Primary Grade 4; 5=Primary Grade 5; 6=Primary Grade 6; 7=Primary Grade 7; 8=Primary Grade 8; 9=Secondary Form 1 ; 10=Secondary Form 2; 11=Secondary Form 3; 12=Secondary Form 4; 13=Vocational/trade school; 14=College, certificate; 15=University
			q1_sec19	How important are the following things to you: Finishing secondary school?	1=Not important at all; 2=Not very important; 3=Somewhat important; 4=Very important
			q1_univ19	How important are the following things to you: Going to college/university?	1=Not important at all; 2=Not very important; 3=Somewhat important; 4=Very important
			q2_sec19	Chances that you will finish secondary school	1=High(or already achieved); 2=About 50/50; 3=Low
			q2_univ19	Chances that you will go to university?	1=High(or already achieved); 2=About 50/50; 3=Low
			attainment1	In school and/or have completed primary education at endline	0=No; 1=Yes
			attainment2	In school and/or have completed any post-primary education at endline	0=No; 1=Yes
			attainment3	In school and/or have completed lower secondary education at endline	0=No; 1=Yes
			attainment4	In school and/or have completed secondary education at endline	0=No; 1=Yes
			sch_by19	Schooling status at endline	0=Continued non-enrolment (out of school since baseline); 1=Re-enrolment during follow-up; 2=Dropout during follow-up; 3=Completed secondary education during follow-up; 4=Continued enrolment (in school since baseline)
			minpackagenumgp3_171819	Grouped number of primary interventions accessed by 2019	0=0; 1=1; 2=2; 3=3+
			educ_171819	Whether or not accessed educational subsidies by 2019	0=No; 1=Yes

## Sheet: Dataset_10-14years
pid	invite2	base_age	base_agegp	base_site	base_currschool	base_grade	base_orphan	base_employment	base_food	base_relationship2	base_sexexploited	base_violence_phys	base_violence_emot	base_schfin	r3_currschool	r3_grade	r3_grade2	r3_reason1	r3_reason2	r3_reason3	r3_reason4	r3_reason_other	r3_schfin	primarynum	educ_1719
1	1	11	1	1	1	1	0	0	1	0	0	0	0	4	1	7							4	2	1
2	1	12	1	2	1	1	0	0	0	0	0	0	0	4	1	8							4	3	0
3	0	11	1	2	1	1	0	0	1	0	0	1	0	4	1	7							4	1	0
4	0	11	1	2	1	1	0	0	0	0	0	0	1	4	1	6							4	0	0
5	0	12	1	1	1	1	1	1	1	0	0	0	0	3	1	9							4	1	1
6	0	11	1	1	1	1	0	0	0	0	0	0	0	4	1	7							4	2	0
7	1	12	1	1	1	1	0	0	1	0	0	0	0	4	1	8							4	3	1
8	0	10	1	2	1	1	0	0	0	0	0	0	0	4	1	6							4	1	0
9	1	11	1	2	1	1	0	0	1	0	0	0	0	4	1	8							4	2	0
10	1	10	1	2	1	1	0	0	0	0	0	0	1	4	1	7							4	2	0
11	1	11	1	2	1	1	0	0	1	0	0	0	0	4	1	7							4	3	0
12	1	10	1	1	1	1	0	0	1	0	0	0	0	4	1	6							4	0	0
13	1	11	1	2	1	1	0	0	0	0	0	0	1	4	1	8							4	3	0
14	1	10	1	1	1	1	0	0	1	0	0	0	0	4	1	5							4	3	1
15	1	11	1	1	1	1	0	0	1	0	0	0	1	4	1	8							4	2	0
16	0	10	1	2	1	1	0	0	0	0	1	0	1	4	1	6							4	0	1
17	1	11	1	1	1	0	0	1	1	0	1	0	1	3	1	6							4	1	1
18	0	11	1	1	1	1	0	0	1	0	1	0	1	4	1	6							3	1	0
19	1	12	1	1	1	1	0	0	0	0	0	0	1	4	1	8							4	1	1
20	1	12	1	2	1	0	0	0	2	0	0	0	0	4	1	7							4	2	1
21	1	12	1	1	1	0	0	0	0	0	0	0	0	4	1	6							4	3	1
22	0	12	1	1	1	1	0	0	1	0	0	1	1	4	1	8							4	1	0
23	1	12	1	2	1	1	0	0	1	0	0	0	1	4	1	9							4	0	0
24	1	10	1	1	1	1	0	0	1	0	0	0	1	3	1	7							4	2	1
25	1	11	1	1	1	0	0	0	0	0	1	1	1	4	1	6							4	2	0
26	1	11	1	1	1	0	0	0	0	0	0	0	1	4	1	6							4	0	1
27	1	12	1	2	1	1	0	0	0	0	0	0	0	4	1	9							4	3	1
28	1	11	1	2	1	1	0	0	0	0	1	0	1	4	1	8							4	0	0
29	1	12	1	2	1	1	0	0	1	0	0	0	0	4	1	8							4	0	1
30	1	12	1	2	1	1	0	0	1	0	0	0	0	4	1	9							4	1	0
31	1	12	1	2	1	1	0	0	1	0	0	0	0	4	1	9							4	2	0
32	1	11	1	1	1	0	0	0	2	0	0	0	0	4	1	5							4	3	1
33	1	11	1	2	1	1	1	0	1	0	0	0	0	4	1	7							4	2	1
34	0	10	1	1	1	1	0	0	1	0	0	0	1	4	1	8							4	1	0
35	1	11	1	2	1	1	0	1	0	1	0	1	1	4	1	8							4	3	1
36	1	11	1	1	1	1	1	0	1	0	0	0	1	4	1	9							4	3	1
37	1	12	1	1	1	1	0	0	1	0	0	0	0	4	1	7							4	3	1
38	1	12	1	1	1	1	0	0	1	0	1	1	1	4	1	8							4	3	0
39	1	11	1	1	1	1	0	0	1	0	0	0	0	4	1	8							4	3	1
40	1	12	1	2	1	1	0	0	0	0	0	0	1	4	1	9							4	3	1
41	1	12	1	1	1	0	0	0	1	0	0	0	0	3	1	7							4	3	1
42	1	11	1	1	1	1	0	0	0	0	0	0	0	4	1	7							4	3	1
43	1	10	1	1	1	1	0	0	1	0	0	0	0	3	1	6							4	2	1
44	1	10	1	1	1	1	0	0	0	0	0	0	0	4	1	6							4	2	0
45	1	12	1	1	1	1	0	0	1	0	0	0	0	4	1	8							4	2	1
46	1	10	1	1	1	0	0	1	1	1	1	1	1	4	1	5							4	3	1
47	0	10	1	2	1	1	1	0	0	0	0	0	0	4	1	6							4	0	1
48	1	12	1	2	1	0	0	0	0	0	0	0	0	4	1	6							3	1	0
49	1	11	1	2	1	1	0	0	1	0	0	0	0	4	1	7							4	3	0
50	1	11	1	1	1	0	0	0	1	0	1	0	0	3	1	5							4	2	1
51	1	12	1	2	1	1	0	0	1	0	0	0	0	4	1	8							4	3	0
52	0	11	1	2	1	1	0	0	0	0	0	0	1	4	1	9							4	2	0
53	1	11	1	1	1	1	0	0	1	0	0	0	1	4	1	5							3	2	1
54	1	11	1	1	1	1	0	1	1	0	0	0	0	4	1	8							4	1	0
55	1	12	1	1	1	1	0	0	2	0	1	0	0	4	1	8							4	3	0
56	1	11	1	1	1	0	0	0	1	0	0	0	0	4	1	6							4	3	0
57	1	10	1	1	1	0	0	0	0	1	0	0	0	4	1	7							3	0	1
58	1	10	1	2	1	1	0	0	2	0	0	0	0	4	1	8							4	3	1
59	1	11	1	2	1	1	0	0	0	0	0	1	1	4	1	8							4	0	0
60	0	11	1	2	1	1	0	0	0	0	0	0	0	4	1	8							4	1	0
61	1	12	1	2	1	1	0	0	0	0	0	1	1	4	1	7							4	1	0
62	1	11	1	1	1	0	1	0	0	0	0	0	0	3	1	5							4	3	1
63	1	10	1	2	1	1	0	0	0	0	0	0	1	4	1	7							4	3	0
64	0	12	1	1	1	1	0	0	1	0	0	0	0	4	1	8							4	1	0
65	1	11	1	2	1	1	1	0	0	0	0	0	0	4	1	8							4	2	1
66	1	12	1	1	1	1	0	0	0	0	0	0	0	4	1	9							4	2	1
67	1	11	1	1	1	0	1	0	1	0	0	0	0	4	1	6							4	2	1
68	1	12	1	1	1	0	0	0	1	0	0	0	1	4	1	6							4	1	0
69	1	12	1	1	1	1	1	0	1	0	0	0	0	4	1	8							4	1	0
70	1	12	1	2	1	0	0	0	0	0	0	1	0	3	1	7							4	2	1
71	1	11	1	2	1	1	0	0	1	1	0	0	0	4	1	9							4	1	0
72	1	11	1	1	1	1	1	0	1	0	0	0	0	4	1	7							4	3	1
73	1	11	1	2	1	1	0	0	0	0	0	1	0	4	1	9							4	3	1
74	1	12	1	1	1	1	0	0	1	1	0	1	1	4	1	6							4	3	0
75	1	12	1	1	1	1	0	1	0	0	0	1	1	4	1	10							4	2	0
76	1	10	1	1	1	1	0	0	0	0	0	0	0	4	1	7							4	1	0
77	1	12	1	2	1	1	0	1	1	0	1	0	1	4	1	10							4	3	0
78	0	10	1	2	1	0	0	1	1	0	0	0	1	4	1	5							4	0	0
79	0	11	1	2	1	1	0	0	0	0	0	0	0	3	1	7							4	1	0
80	1	10	1	1	1	1	0	0	0	0	0	0	0	4	1	7							4	3	1
81	1	12	1	1	1	1	1	0	1	0	0	1	1	4	1	9							4	2	1
82	1	12	1	1	1	0	0	0	1	0	0	0	1	4	1	7							4	2	1
83	1	12	1	1	1	0	1	0	1	0	1	0	0	4	1	5							4	2	1
84	1	12	1	1	1	0	0	0	1	0	0	0	1	4	1	6							4	2	1
85	0	11	1	1	1	0	0	0	0	0	0	1	1	4	1	6							4	2	0
86	1	10	1	1	1	1	1	0	1	0	0	0	0	4	1	6							4	3	0
87	0	10	1	1	1	1	0	0	0	0	0	0	1	4	1	7							4	1	1
88	1	11	1	1	1	1	0	0	0	0	0	0	0	4	1	8							4	3	1
89	1	12	1	1	1	0	0	0	0	0	0	0	0	4	1	7							4	2	1
90	0	10	1	2	1	1	0	0	0	0	0	0	0	4	1	9							4	2	0
91	1	12	1	1	1	0	0	0	2	0	0	1	1	4	1	8							4	1	1
92	0	10	1	1	1	1	1	0	1	0	0	0	1	4	1	7							4	0	0
93	1	12	1	1	1	0	0	0	2	0	0	0	0	4	1	6							3	2	0
94	0	10	1	2	1	1	0	0	1	0	0	0	0	4	1	7							4	2	1
95	1	12	1	1	1	0	1	0	2	0	0	0	0	4	1	6							4	2	0
96	1	11	1	2	1	1	0	0	0	0	0	0	0	4	1	9							4	3	1
97	1	10	1	1	1	0	0	0	1	0	0	0	0	4	1	5							4	0	0
98	1	12	1	1	1	1	0	0	1	0	0	0	0	3	1	9							4	2	0
99	1	11	1	1	1	0	0	0	0	0	0	0	1	4	1	5							4	2	0
100	0	10	1	2	1	0	0	0	0	0	0	0	0	4	1	5							3	0	0
101	1	11	1	2	1	1	0	0	0	0	0	0	0	4	1	7							4	1	0
102	1	12	1	1	1	1	0	0	1	0	0	0	0	4	1	9							4	3	0
103	1	11	1	2	1	1	0	0	0	0	0	0	0	4	1	9							4	3	1
104	1	12	1	1	1	1	1	0	1	1	0	1	1	4	1	8							4	3	0
105	0	12	1	2	1	1	0	0	0	0	0	0	0	4	1	9							4	0	0
106	0	11	1	2	1	1	0	0	0	0	0	0	0	4	1	7							4	0	0
107	1	10	1	1	1	1	0	0	1	0	0	0	1	3	1	7							4	3	1
108	1	12	1	1	1	0	0	0	0	0	0	0	0	4	1	7							4	3	0
109	0	10	1	2	1	1	0	0	1	0	0	0	0	4	1	8							4	1	0
110	1	11	1	2	1	1	0	0	1	0	0	1	1	4	1	8							4	2	1
111	1	10	1	2	1	1	1	0	0	0	0	0	0	4	1	8							4	2	0
112	0	12	1	1	1	1	0	1	0	0	1	1	1	4	1	8							4	1	0
113	1	11	1	1	1	1	0	0	1	0	0	0	0	4	1	7							4	3	1
114	0	11	1	2	1	0	0	0	0	0	0	0	1	4	1	6							4	0	0
115	1	10	1	2	1	1	0	0	0	0	0	0	0	4	1	7							4	1	1
116	1	11	1	2	1	1	0	0	1	0	0	1	1	4	1	6							4	1	0
117	0	11	1	1	1	0	0	0	0	0	0	0	0	4	1	6							4	1	1
118	1	11	1	1	1	0	0	0	1	0	0	0	0	4	1	8							4	2	0
119	1	12	1	2	1	1	0	1	0	0	0	0	0	4	1	9							4	3	1
120	1	12	1	1	1	1	0	0	1	0	0	0	0	4	1	8							4	2	0
121	1	12	1	2	1	1	0	0	0	0	0	0	0	4	1	9							4	2	0
122	1	12	1	2	1	1	1	0	1	0	0	0	0	3	1	8							4	3	0
123	1	12	1	2	1	1	0	0	0	0	0	0	0	4	1	9							4	3	0
124	1	12	1	1	1	0	0	0	2	0	0	0	1	4	1	7							4	3	1
125	1	10	1	1	1	1	0	0	1	1	1	0	1	4	1	6							4	2	0
126	1	11	1	2	1	1	0	0	0	0	0	0	0	4	1	9							4	3	1
127	1	12	1	1	1	0	0	0	1	0	0	0	0	4	1	7							4	3	0
128	1	11	1	1	1	0	0	0	2	0	0	1	1	4	1	5							4	3	0
129	1	12	1	2	1	0	1	0	1	0	0	0	0	4	1	7							4	3	1
130	1	12	1	2	1	1	1	0	0	0	0	0	0	4	1	9							4	3	1
131	1	11	1	2	1	1	0	0	1	0	0	1	0	4	1	8							4	3	0
132	1	11	1	1	1	0	0	0	0	0	0	0	0	4	1	6							4	3	0
133	1	11	1	1	1	1	0	0	1	0	1	0	0	3	1	8							4	2	1
134	1	12	1	1	1	0	0	0	2	0	0	0	0	4	1	7							4	3	1
135	1	12	1	2	1	1	0	0	1	0	0	1	1	4	1	9							4	3	1
136	1	10	1	2	1	1	0	0	0	0	0	0	0	4	1	8							4	2	1
137	1	11	1	2	1	1	0	0	1	0	0	0	0	4	1	7							4	0	0
138	0	10	1	2	1	1	0	0	0	0	0	0	0	4	1	6							4	2	0
139	1	11	1	1	1	0	0	0	1	1	0	0	1	4	1	6							4	2	1
140	0	12	1	1	1	0	1	0	2	0	0	0	0	4	1	7							4	1	0
141	1	12	1	2	1	0	1	0	1	0	0	1	1	4	1	7							4	2	1
142	1	11	1	2	1	1	0	0	0	0	0	0	0	4	1	7							4	2	0
143	1	12	1	1	1	1	0	0	1	1	0	1	1	4	1	10							4	2	1
144	0	11	1	2	1	0	0	0	1	0	0	1	1	4	1	5							4	1	0
145	0	10	1	1	1	0	0	0	0	0	0	0	0	4	1	4							4	0	0
146	1	12	1	2	1	1	0	0	0	0	0	1	1	3	1	8							3	2	1
147	1	11	1	1	1	1	1	0	0	0	0	1	1	4	1	8							4	2	0
148	1	12	1	1	1	0	0	0	0	0	0	0	0	3	1	7							4	3	1
149	1	12	1	1	1	0	0	0	1	0	0	0	1	4	1	7							4	2	0
150	1	11	1	2	1	1	0	0	1	0	0	0	0	4	0		8	1	0	0	0	0		1	0
151	0	11	1	2	1	1	0	0	0	0	0	0	0	4	1	7							4	3	1
152	1	10	1	1	1	0	0	0	0	0	0	0	0	4	1	6							4	3	1
153	1	11	1	2	1	1	0	0	0	0	0	0	1	4	1	8							4	3	0
154	1	10	1	1	1	0	0	1	1	0	0	0	1	4	1	5							4	3	1
155	1	11	1	1	1	1	0	0	1	0	0	1	0	4	1	8							4	3	1
156	0	10	1	2	1	1	1	0	1	0	0	0	1	4	1	6							4	1	1
157	1	11	1	2	1	1	0	0	2	1	0	0	1	4	1	8							4	2	0
158	1	12	1	2	1	1	0	0	2	0	0	0	0	4	1	8							4	2	0
159	1	12	1	1	1	0	0	0	1	0	0	0	0	4	1	6							4	1	0
160	1	10	1	2	1	1	0	0	0	0	0	0	0	4	1	7							4	3	0
161	1	10	1	1	1	1	1	0	1	0	0	1	0	4	1	8							4	3	1
162	1	12	1	1	1	0	0	0	1	0	1	1	1	4	1	7							4	3	0
163	0	11	1	1	1	1	0	0	0	0	0	0	0	4	1	7							4	2	1
164	1	11	1	1	1	1	0	0	1	0	0	0	0	4	1	7							4	3	1
165	0	10	1	2	1	1	0	0	1	0	0	1	0	3	1	7							4	0	0
166	1	12	1	2	1	1	0	0	0	1	0	0	1	4	1	9							4	1	0
167	0	11	1	1	1	1	0	0	1	0	0	1	0	4	1	7							4	2	1
168	1	10	1	2	1	1	0	0	0	0	0	1	1	4	1	8							4	2	1
169	1	12	1	2	1	1	0	0	0	0	0	0	0	4	1	9							3	2	1
170	1	11	1	1	1	1	0	0	0	0	0	0	0	4	1	9							4	3	1
171	1	12	1	1	1	1	0	0	1	0	0	1	1	4	1	7							4	3	1
172	1	11	1	1	1	1	0	0	1	0	0	0	1	4	1	7							4	3	1
173	0	10	1	2	1	1	1	0	1	0	0	1	1	4	1	8							4	1	0
174	0	11	1	1	1	0	0	0	0	0	0	0	0	4	1	6							4	1	0
175	1	10	1	1	1	1	0	0	0	0	0	0	0	4	1	6							4	2	0
176	1	11	1	2	1	1	0	0	1	0	0	0	1	4	1	9							4	2	1
177	0	12	1	2	1	1	0	0	1	0	1	1	1	4	1	7							4	0	0
178	1	11	1	1	1	0	0	0	0	0	0	0	0	4	1	5							4	3	0
179	0	11	1	1	1	0	0	0	1	0	0	1	1	4	1	6							4	3	1
180	0	12	1	1	1	1	0	0	1	0	0	0	0	4	1	8							4	2	0
181	1	12	1	1	1	1	1	0	1	0	0	0	0	4	1	9							4	3	1
182	1	12	1	1	1	1	0	0	0	0	0	0	0	4	1	9							4	3	1
183	0	10	1	2	1	0	0	0	0	0	0	0	1	4	1	6							4	1	0
184	0	11	1	1	1	1	1	0	1	0	0	0	0	4	1	7							4	2	0
185	0	11	1	1	1	0	0	0	1	0	0	0	0	4	1	5							3	1	0
186	1	12	1	1	1	1	0	0	1	0	0	1	1	4	1	7							4	3	1
187	1	10	1	2	1	1	0	0	0	0	0	0	0	4	1	8							4	2	1
188	1	10	1	1	1	1	0	0	1	0	0	0	0	4	1	7							4	2	0
189	1	12	1	2	1	1	0	0	0	0	0	0	0	4	1	8							4	3	1
190	1	12	1	1	1	1	0	0	1	0	0	0	0	4	1	8							4	2	1
191	1	10	1	1	1	1	0	0	2	0	0	0	0	4	1	6							4	3	1
192	1	11	1	1	1	0	0	0	1	0	0	0	1	3	1	6							4	2	1
193	0	10	1	2	1	1	0	0	0	0	0	0	0	4	1	7							4	2	0
194	0	10	1	2	1	1	0	0	1	0	0	0	0	4	1	7							4	1	0
195	1	12	1	2	1	1	0	0	0	0	0	0	1	4	1	8							4	3	1
196	1	10	1	2	1	0	0	0	0	0	0	1	1	99	1	5							4	2	1
197	1	10	1	1	1	1	0	0	2	0	0	1	1	4	1	6							4	2	1
198	1	12	1	1	1	0	0	0	0	0	0	1	1	4	1	7							4	2	0
199	1	11	1	1	1	0	0	0	0	0	0	0	1	4	1	5							4	2	0
200	1	11	1	2	1	1	0	0	0	0	0	0	0	4	1	7							4	1	0
201	1	10	1	2	1	1	1	0	1	0	0	0	0	4	1	8							4	3	0
202	1	12	1	1	1	0	1	0	1	0	0	0	0	4	1	7							4	3	1
203	1	12	1	2	1	1	0	0	1	0	0	0	0	4	1	9							4	2	0
204	1	11	1	2	1	1	0	0	1	0	0	1	0	4	1	9							4	2	1
205	0	12	1	2	1	1	0	0	1	0	0	0	0	4	1	10							4	0	1
206	1	11	1	1	1	0	0	0	1	0	0	0	0	4	1	5							4	3	1
207	1	11	1	1	1	0	0	0	1	0	0	0	1	4	1	5							4	3	1
208	1	12	1	1	1	1	0	0	0	1	0	0	0	4	1	8							4	3	1
209	1	12	1	2	1	1	0	0	2	0	0	0	0	4	1	10							4	3	1
210	1	11	1	1	1	1	0	0	1	0	0	0	0	99	1	7							4	3	1
211	1	11	1	1	1	1	0	0	1	0	0	0	0	4	1	7							4	3	1
212	1	12	1	1	1	0	0	0	0	0	0	0	0	4	1	7							4	1	0
213	1	11	1	1	1	0	0	0	0	0	0	0	1	4	1	6							4	2	0
214	0	12	1	1	1	1	0	0	1	0	0	0	0	4	1	8							4	3	1
215	1	12	1	2	1	0	0	0	2	0	0	0	0	4	1	8							4	2	0
216	1	10	1	1	1	1	0	0	2	0	0	0	1	4	1	7							4	2	1
217	1	12	1	2	1	1	1	0	1	0	0	0	0	4	1	8							4	3	1
218	1	12	1	1	1	1	0	0	0	0	0	0	0	4	1	8							4	2	1
219	1	11	1	2	1	1	0	0	1	0	0	1	1	4	1	7							4	2	0
220	1	12	1	2	1	0	1	0	0	0	0	0	0	4	1	6							4	1	0
221	1	12	1	1	1	1	0	0	0	0	0	0	0	3	1	7							3	2	1
222	1	11	1	1	1	1	0	0	1	0	0	0	0	4	1	7							4	3	1
223	0	12	1	2	1	1	0	0	0	0	0	0	0	4	0		8	0	1	0	0	0		1	1
224	0	10	1	1	1	0	0	0	0	0	0	0	0	4	1	6							4	1	1
225	1	12	1	1	1	1	0	0	1	0	0	0	1	4	1	9							4	3	1
226	1	12	1	2	1	1	0	0	1	0	0	1	1	4	1	10							4	3	1
227	1	10	1	1	1	0	0	0	1	0	0	1	0	4	1	5							4	3	1
228	1	12	1	1	1	0	0	0	1	0	0	0	0	4	1	4							4	1	0
229	1	10	1	1	1	1	0	0	1	0	0	0	0	4	1	6							4	3	1
230	1	12	1	1	1	0	0	0	1	1	0	0	1	3	1	7							4	2	1
231	1	12	1	2	1	1	1	0	1	0	1	1	1	4	1	8							4	2	0
232	0	12	1	2	1	1	0	0	1	1	0	1	1	4	1	8							4	2	1
233	1	12	1	1	1	0	0	0	1	0	0	0	0	4	1	6							4	2	1
234	1	11	1	1	1	0	0	0	1	0	0	1	1	3	1	6							4	2	0
235	1	12	1	2	1	1	0	0	0	1	0	0	0	4	1	8							4	2	1
236	1	11	1	1	1	1	1	0	1	1	1	0	0	4	1	7							4	2	1
237	1	12	1	1	1	1	0	0	1	0	0	0	0	4	1	8							4	3	1
238	1	12	1	1	1	0	0	0	1	0	0	0	0	4	1	7							4	3	1
239	0	10	1	1	1	1	0	0	1	0	0	0	0	4	1	7							4	1	0
240	0	11	1	2	1	1	0	0	0	0	0	1	1	4	1	7							4	1	0
241	1	12	1	1	1	0	0	0	2	0	0	0	0	4	1	6							4	3	1
242	1	11	1	1	1	1	0	0	0	0	0	0	0	4	1	7							3	2	0
243	1	11	1	2	1	1	0	0	1	0	0	0	1	4	1	7							4	1	0
244	1	10	1	1	1	0	0	0	1	0	0	0	0	4	1	5							4	3	0
245	0	12	1	2	1	1	0	0	0	0	0	0	1	4	1	13							4	1	0
246	1	11	1	1	1	1	0	0	1	0	0	0	0	4	1	7							4	3	1
247	1	12	1	2	1	1	1	0	0	0	0	0	0	4	1	10							4	2	1
248	0	10	1	2	1	1	0	0	1	0	0	0	0	4	1	6							4	3	1
249	0	12	1	1	1	0	0	0	1	0	0	0	0	3	1	7							4	2	0
250	1	11	1	1	1	0	0	0	0	0	0	1	1	4	1	6							4	2	0
251	1	12	1	2	1	1	1	0	2	0	0	0	0	4	1	9							4	3	0
252	0	12	1	2	1	1	0	0	0	0	0	0	0	4	1	9							4	1	0
253	0	11	1	2	1	0	0	0	1	0	0	0	1	4	1	7							4	1	1
254	1	10	1	1	1	0	1	0	0	0	0	0	0	4	1	5							4	3	1
255	1	11	1	1	1	1	0	0	1	0	0	0	0	4	1	8							4	3	1
256	1	11	1	1	1	0	0	0	2	0	0	0	1	4	1	5							4	2	1
257	1	11	1	1	1	0	0	0	0	0	0	0	0	4	1	6							4	0	0
258	0	11	1	2	1	1	0	0	0	0	0	0	0	4	1	7							4	2	1
259	1	11	1	1	1	0	0	0	0	0	0	0	0	3	1	6							4	1	1
260	1	10	1	1	1	1	0	0	1	0	0	0	0	4	1	6							4	3	1
261	1	11	1	1	1	0	0	0	2	0	0	0	0	4	1	6							4	3	1
262	0	11	1	2	1	1	1	0	0	0	0	0	1	4	1	8							4	1	1
263	1	12	1	1	1	1	0	0	1	0	0	0	0	4	1	8							4	2	0
264	1	11	1	2	1	1	0	0	0	0	0	0	0	4	1	8							4	3	0
265	1	11	1	1	1	1	0	0	1	0	0	0	1	4	1	6							4	2	1
266	1	12	1	1	1	1	0	0	1	0	0	0	1	4	1	9							4	3	1
267	1	11	1	1	1	1	0	0	0	0	0	0	0	3	1	6							4	3	1
268	0	10	1	1	1	1	0	0	1	0	0	0	0	4	1	7							4	0	1
269	1	11	1	1	1	0	0	0	0	0	1	0	0	4	1	6							4	1	1
270	1	12	1	2	1	1	1	0	0	0	0	1	0	4	1	9							4	3	1
271	1	10	1	2	1	1	0	0	0	0	0	0	0	4	1	7							4	3	1
272	0	12	1	2	1	1	0	0	0	0	0	0	0	4	1	8							4	1	0
273	1	10	1	2	1	1	0	0	1	0	0	0	0	4	1	8							4	0	1
274	1	12	1	1	1	0	1	0	1	0	0	0	0	4	1	7							4	2	1
275	1	12	1	1	1	0	0	0	1	0	0	0	0	4	1	7							4	2	0
276	1	12	1	1	1	1	0	1	1	0	1	0	1	4	1	7							4	3	0
277	0	11	1	1	1	1	0	0	0	0	0	0	0	4	1	8							4	1	1
278	1	10	1	1	1	1	0	0	0	0	0	0	0	4	1	7							4	2	1
279	0	10	1	2	1	0	0	0	0	0	0	0	0	3	1	5							4	1	0
280	0	12	1	1	1	1	1	0	1	0	0	0	0	4	1	8							4	0	0
281	1	10	1	1	1	0	0	0	1	1	0	0	0	4	1	4							4	1	1
282	1	11	1	2	1	1	0	0	0	0	1	0	1	4	1	8							4	2	0
283	0	10	1	1	1	1	0	0	1	1	0	0	0	3	1	8							4	2	1
284	1	12	1	1	1	0	0	0	0	1	0	0	0	3	1	6							4	2	1
285	1	11	1	2	1	1	0	0	0	0	0	0	1	4	1	8							4	2	1
286	1	12	1	1	1	0	0	0	1	0	0	0	0	4	1	7							4	2	0
287	0	11	1	2	1	0	0	0	0	0	0	0	0	4	1	6							4	1	1
288	0	11	1	1	1	0	0	0	1	0	0	0	0	4	1	5							4	1	1
289	0	11	1	2	1	1	0	0	1	0	0	0	1	4	1	8							4	1	0
290	1	11	1	1	1	0	0	0	1	0	0	0	0	4	1	6							4	1	1
291	1	11	1	2	1	1	0	0	1	0	1	1	1	4	1	8							4	2	1
292	1	12	1	2	1	1	0	0	0	0	1	0	1	4	1	10							4	2	1
293	1	12	1	1	1	0	0	0	1	0	0	0	0	4	1	5							4	1	1
294	1	10	1	1	1	1	0	0	1	0	0	0	0	4	1	7							4	1	0
295	1	11	1	1	1	0	0	0	0	0	0	0	0	4	1	6							4	2	1
296	1	12	1	1	1	1	0	0	0	0	0	0	0	4	0		11	1	0	0	0	0		2	0
297	1	11	1	2	1	1	0	0	1	1	0	1	0	4	1	8							4	2	0
298	0	12	1	2	1	1	0	0	2	0	0	0	0	4	0		8	1	0	0	0	0		1	1
299	1	11	1	1	1	0	0	0	0	0	0	0	0	4	1	6							4	3	1
300	0	10	1	2	1	1	0	0	0	0	0	0	0	4	1	6							4	1	0
301	1	11	1	1	1	1	0	0	1	0	0	0	1	3	1	7							3	3	0
302	1	11	1	2	1	1	0	0	1	0	0	0	0	4	1	8							4	3	1
303	1	11	1	1	1	1	0	0	1	0	0	0	1	4	1	6							4	3	0
304	1	12	1	1	1	1	0	0	1	0	0	0	1	4	1	8							4	2	0
305	1	12	1	2	1	1	0	0	0	0	0	0	1	4	1	9							4	3	1
306	1	12	1	2	1	0	0	0	1	0	0	0	0	4	1	6							4	2	0
307	1	12	1	2	1	1	0	0	1	1	0	1	0	4	1	8							4	2	1
308	0	14	2	2	1	1	0	0	0	0	0	0	0	4	0		8	0	1	0	0	0		1	0
309	1	13	2	2	1	1	0	0	1	0	0	0	0	4	1	10							4	3	0
310	1	14	2	1	1	1	0	0	1	0	0	0	0	4	1	9							4	3	0
311	1	13	2	1	1	0	0	0	1	0	0	0	0	4	1	7							4	3	0
312	0	14	2	1	1	0	1	0	1	0	0	0	0	4	1	9							3	1	0
313	1	13	2	1	1	0	0	0	1	0	0	0	0	4	1	8							4	1	0
314	0	13	2	1	1	1	0	0	1	1	0	1	1	4	1	10							3	1	1
315	1	13	2	2	1	0	0	0	0	0	0	0	0	4	1	8							4	3	0
316	0	14	2	2	1	1	0	0	1	1	0	0	0	4	1	10							4	2	1
317	1	14	2	2	1	1	0	0	2	0	0	0	0	4	1	10							4	3	1
318	1	13	2	1	1	1	0	0	1	0	0	0	0	4	1	9							4	3	1
319	1	13	2	1	1	0	0	0	1	0	0	1	1	4	1	8							4	1	1
320	1	13	2	1	1	1	0	0	1	0	0	0	1	4	1	9							4	1	0
321	1	13	2	1	1	1	0	0	0	0	0	0	1	4	1	8							4	2	1
322	1	14	2	2	1	1	1	0	0	0	0	0	1	4	1	11							4	3	1
323	1	13	2	1	1	1	0	0	1	0	0	0	0	4	1	9							4	1	1
324	1	13	2	1	1	1	0	0	1	0	0	0	0	4	1	9							4	2	0
325	0	14	2	2	1	1	0	0	2	0	0	0	0	4	1	10							4	1	0
326	1	14	2	2	1	1	0	0	0	0	0	0	0	4	0		8	1	0	0	0	0		0	0
327	1	13	2	1	1	1	0	0	1	0	0	0	0	4	1	10							4	3	0
328	1	13	2	1	1	0	1	0	0	0	0	1	1	4	1	7							4	1	0
329	1	14	2	2	1	1	0	0	0	0	0	0	0	4	1	10							4	3	1
330	1	14	2	1	1	1	0	0	1	0	0	0	0	4	1	10							4	2	0
331	0	13	2	1	1	0	0	0	1	0	0	0	0	4	1	8							4	1	0
332	1	14	2	1	1	0	1	0	1	0	0	0	1	4	1	9							4	2	0
333	0	14	2	1	1	0	1	0	1	0	0	0	0	4	1	9							4	3	1
334	1	13	2	2	1	1	0	0	1	0	0	0	0	4	1	12							4	3	1
335	0	13	2	1	1	1	0	0	0	0	0	0	1	4	1	9							4	1	0
336	1	13	2	1	1	0	0	0	1	0	0	0	0	4	1	8							4	2	0
337	1	13	2	1	1	1	0	0	0	1	0	0	1	4	1	9							4	3	1
338	1	13	2	1	1	0	1	0	1	0	0	1	1	4	1	7							4	3	0
339	0	14	2	1	1	1	0	0	0	0	0	0	0	4	1	10							4	2	1
340	1	13	2	1	1	1	1	0	1	0	0	0	0	4	1	9							4	2	0
341	0	14	2	2	1	0	0	0	1	0	0	0	0	4	1	8							4	0	0
342	1	14	2	1	1	0	0	0	1	0	0	0	0	4	1	7							4	3	1
343	1	14	2	1	1	1	0	0	1	0	1	1	1	4	1	10							4	3	0
344	1	13	2	1	1	0	0	0	1	0	0	0	1	4	1	8							4	3	0
345	1	13	2	2	1	1	0	0	1	1	0	0	0	4	1	10							4	1	0
346	1	14	2	1	1	0	1	0	1	0	0	0	0	4	1	8							4	2	0
347	1	14	2	2	1	1	0	1	1	0	0	0	0	4	1	11							4	3	1
348	1	13	2	1	1	1	0	0	1	0	0	0	0	4	1	9							4	1	1
349	1	13	2	2	1	1	0	0	1	0	0	0	0	4	1	9							4	3	1
350	0	14	2	1	1	1	0	0	1	1	1	1	1	4	1	10							4	1	0
351	1	14	2	2	1	1	0	0	0	0	0	0	0	4	1	12							4	3	0
352	1	13	2	2	1	1	0	0	1	0	0	0	1	4	1	10							4	3	0
353	1	13	2	1	1	1	0	0	1	0	0	0	0	4	1	10							4	2	0
354	1	14	2	1	1	0	0	0	1	0	0	0	0	4	1	8							4	3	0
355	1	14	2	2	1	1	0	0	2	0	0	0	0	4	1	11							4	3	1
356	1	13	2	2	1	1	0	0	0	0	0	0	0	4	1	9							4	3	1
357	1	14	2	1	1	1	0	0	1	0	0	1	1	4	1	10							4	3	1
358	0	14	2	1	1	0	0	0	1	0	0	0	1	4	1	9							4	1	0
359	1	13	2	2	1	1	0	0	0	0	0	0	0	3	1	8							4	0	0
360	1	14	2	2	1	1	0	0	1	0	0	0	1	4	1	11							4	3	1
361	1	13	2	1	1	1	0	0	2	0	0	0	1	4	1	9							4	2	1
362	1	14	2	2	1	1	0	0	1	1	0	0	1	4	1	10							4	1	1
363	1	14	2	1	1	0	0	0	1	0	0	0	0	4	1	8							4	1	0
364	1	14	2	2	1	1	0	0	0	0	0	0	1	4	1	11							4	3	1
365	1	13	2	1	1	0	1	0	1	0	0	0	0	4	1	7							4	3	1
366	1	14	2	1	1	1	0	0	1	0	0	0	0	4	1	11							4	2	1
367	1	13	2	1	1	0	0	0	1	0	0	0	0	4	1	5							4	3	1
368	0	13	2	1	1	0	0	1	1	1	1	0	1	4	1	8							4	3	0
369	1	14	2	2	1	1	0	0	1	0	0	0	0	4	1	11							4	3	1
370	0	13	2	1	1	0	0	0	2	0	0	0	0	4	1	8							4	2	0
371	1	13	2	1	1	0	0	0	2	0	0	0	0	4	1	6							4	3	1
372	1	14	2	1	1	0	0	0	0	0	0	0	0	4	1	9							4	2	1
373	1	14	2	1	1	0	0	0	1	0	0	0	0	4	1	9							4	3	0
374	1	13	2	1	1	1	1	0	1	1	0	1	1	4	1	9							4	1	0
375	0	14	2	1	1	1	0	0	1	0	0	1	1	4	1	10							4	2	1
376	1	14	2	1	1	1	0	0	1	0	0	0	0	4	1	10							4	3	1
377	0	13	2	1	0	0	1	0	0	1	0	0	0		0		8	1	0	0	0	0		0	0
378	1	14	2	2	1	1	0	0	0	0	0	0	0	4	1	11							4	3	1
379	1	13	2	2	1	1	0	0	1	0	0	0	0	4	1	10							4	1	0
380	1	14	2	2	1	1	0	0	1	0	0	0	1	4	1	11							4	3	1
381	1	13	2	1	1	0	0	0	1	0	0	0	1	4	1	8							4	3	0
382	1	13	2	1	1	1	0	0	0	1	0	0	1	4	1	9							4	2	0
383	1	13	2	2	1	1	0	0	0	0	0	0	0	4	1	9							4	3	1
384	1	13	2	2	1	1	0	0	1	0	0	1	1	4	1	10							4	3	1
385	1	14	2	2	1	1	1	0	1	0	0	0	0	99	1	11							4	1	1
386	0	14	2	1	1	0	0	0	0	0	0	0	0	4	1	9							4	2	1
387	1	13	2	2	1	1	0	0	1	1	0	0	0	4	1	9							4	1	0
388	1	14	2	2	1	1	0	0	0	0	0	0	0	4	1	10							4	3	1
389	1	13	2	1	1	0	0	0	2	0	0	0	1	4	1	8							4	1	1
390	1	14	2	1	1	1	0	0	1	0	0	0	0	4	1	10							4	3	1
391	1	14	2	2	1	1	0	0	0	0	0	0	1	4	1	12							4	3	1
392	0	14	2	2	1	1	0	0	1	1	0	0	0	4	1	11							4	1	1
393	1	13	2	1	1	0	0	0	1	0	0	0	0	4	1	8							4	3	1
394	1	13	2	1	1	1	1	0	0	0	0	0	0	4	1	8							4	3	1
395	1	14	2	1	1	1	0	0	1	0	0	0	0	4	1	11							4	3	1
396	1	14	2	1	1	1	1	0	0	0	0	0	0	4	1	10							4	3	1
397	1	14	2	1	1	0	1	0	0	0	0	0	0	4	1	8							4	1	0
398	1	14	2	2	1	0	1	0	0	0	0	0	0	4	1	8							4	2	1
399	1	13	2	2	1	1	0	1	1	0	0	0	0	3	1	8							4	0	0
400	1	13	2	1	1	0	0	0	1	0	0	0	1	4	1	8							4	2	1
401	1	14	2	1	1	1	0	0	1	0	0	0	0	4	1	11							4	2	1
402	0	13	2	2	1	1	0	1	0	1	0	0	0	4	1	10							4	2	0
403	0	13	2	1	1	0	0	0	1	0	0	1	0	4	1	8							4	1	0
404	0	13	2	2	1	1	0	0	1	0	0	0	0	4	1	10							4	0	0
405	1	13	2	1	1	0	0	0	0	0	0	0	0	4	1	6							4	3	1
406	1	13	2	2	1	1	0	0	1	0	0	1	1	4	1	10							4	1	1
407	0	14	2	2	1	1	0	0	0	0	0	0	0	4	1	11							4	1	0
408	1	13	2	1	1	0	0	1	0	0	0	1	1	4	1	7							4	2	1
409	1	14	2	1	1	1	0	0	1	1	0	0	1	4	1	10							4	3	1
410	1	14	2	1	1	1	0	1	2	1	0	0	0	4	1	11							4	3	1
411	1	14	2	2	1	1	0	0	1	0	0	0	0	4	1	10							4	3	1
412	1	13	2	1	1	0	0	0	1	0	0	0	1	4	1	8							4	2	0
413	1	14	2	2	1	1	0	0	0	0	0	0	0	4	1	10							4	3	1
414	1	13	2	1	1	1	0	0	1	0	0	0	0	4	1	9							4	3	0
415	1	13	2	2	1	1	0	0	1	0	0	0	0	4	1	9							4	3	1
416	1	13	2	1	1	1	0	0	0	0	0	0	1	4	1	9							4	2	1
417	0	13	2	1	1	1	1	0	1	0	0	0	1	4	1	9							4	2	0
418	1	14	2	2	1	1	0	0	1	0	0	0	0	4	1	10							4	3	1
419	0	13	2	2	1	1	0	0	0	0	0	0	1	3	1	9							4	0	0
420	1	13	2	2	1	1	0	0	0	0	0	0	0	4	1	10							4	3	1
421	1	13	2	2	1	1	0	0	1	0	0	1	0	4	0		8	1	0	0	0	0		2	0
422	1	14	2	2	1	1	0	0	0	0	0	0	0	4	1	11							4	3	1
423	1	14	2	1	1	0	0	0	0	0	0	0	0	4	1	8							4	2	0
424	0	14	2	1	0	0	0	1	2	1	0	1	1		0		3	1	0	0	0	0		1	0
425	0	13	2	2	1	1	0	0	0	0	0	0	0	4	1	10							4	1	1
426	1	14	2	1	1	0	0	0	0	1	0	0	0	3	1	9							4	1	0
427	1	14	2	2	1	0	0	0	1	0	0	0	0	4	1	9							4	2	1
428	0	13	2	1	1	0	0	0	1	0	0	1	1	4	1	6							4	0	1
429	1	13	2	1	1	1	0	0	0	0	0	0	0	4	1	10							4	1	1
430	1	13	2	2	0	0	1	1	1	1	1	1	1		1	10							4	2	0
431	1	14	2	2	1	1	0	0	1	1	0	1	1	4	0		11	0	1	0	0	0		1	0
432	1	13	2	2	1	1	0	0	0	0	0	0	0	4	1	10							4	3	0
433	1	13	2	2	1	1	0	0	0	0	0	0	0	3	1	9							4	2	1
434	0	13	2	2	1	1	0	0	2	1	0	0	1	4	1	9							4	1	0
435	1	13	2	2	1	1	0	0	1	0	0	0	0	4	1	9							4	2	0
436	1	13	2	1	1	1	0	0	1	0	0	0	1		1	8							4	0	1
437	1	13	2	1	1	1	0	0	1	0	0	0	0	4	1	9							4	3	0
438	0	13	2	2	1	1	0	0	0	0	0	0	0	4	1	10							4	1	0
439	1	13	2	2	1	1	0	0	0	0	0	0	0	4	1	10							4	3	1
440	1	13	2	1	1	1	0	0	1	0	0	0	1	4	1	9							4	3	0
441	1	14	2	1	1	0	0	0	1	0	0	0	0	3	1	9							4	3	1
442	0	13	2	2	1	1	0	0	1	0	0	0	0	4	1	9							4	2	0
443	1	14	2	2	1	0	0	0	1	0	0	0	0	4	0		8	1	0	1	0	0		3	0
444	1	14	2	2	1	0	0	0	1	0	0	1	1	4	1	8							4	3	1
445	0	13	2	2	1	1	0	1	1	0	0	0	1	4	1	9							4	2	0
446	1	14	2	2	1	1	0	0	2	0	0	0	0	4	0		8	0	1	0	0	1		2	0
447	1	14	2	1	1	1	1	0	1	0	0	0	1	4	1	10							4	1	0
448	0	14	2	2	1	1	0	0	0	0	0	0	0	4	1	11							4	2	0
449	1	13	2	1	1	1	0	0	2	0	0	1	1	4	1	8							4	2	0
450	1	14	2	1	1	1	0	0	1	0	0	0	0	4	1	10							4	3	0
451	1	14	2	2	1	1	0	0	0	0	0	0	0	4	1	12							4	3	1
452	1	13	2	2	1	1	0	0	0	0	0	0	0	4	1	11							4	3	1
453	1	13	2	2	1	0	0	0	0	0	0	0	0	4	1	8							4	2	0
454	1	13	2	2	1	1	0	0	1	1	0	1	1	3	1	10							4	3	1
455	1	13	2	1	1	1	0	0	1	0	0	0	0	4	1	9							4	2	1
456	0	14	2	2	1	1	0	1	0	1	0	0	0	4	1	12							4	1	1
457	1	14	2	1	1	0	0	0	0	0	0	0	0	4	1	7							3	3	1
458	1	13	2	2	1	1	0	0	1	0	0	0	1	4	1	8							4	1	1
459	1	13	2	2	1	1	1	0	1	0	0	1	0	4	1	10							4	3	0
460	0	14	2	1	1	1	0	0	0	0	0	0	0	4	1	10							4	1	0
461	1	13	2	2	1	1	0	0	0	0	0	0	0	4	1	9							4	2	0
462	0	14	2	2	1	1	0	0	0	1	0	0	0	4	1	9							4	0	0
463	1	14	2	1	1	1	0	0	1	0	0	0	0	4	1	9							4	2	0
464	1	13	2	2	1	1	0	0	0	0	0	0	0	4	1	9							4	3	0
465	1	14	2	1	1	1	1	0	2	0	0	0	0	4	1	10							4	3	0
466	1	13	2	1	1	1	0	0	1	0	0	0	0	4	1	8							4	2	1
467	1	13	2	2	1	1	0	0	1	0	0	0	1	4	1	9							4	3	1
468	0	13	2	1	1	1	0	0	1	0	0	1	1	4	1	10							4	1	0
469	0	14	2	1	1	1	0	0	1	0	1	1	1	4	1	10							4	2	0
470	0	13	2	1	1	1	0	0	0	0	0	1	1	4	1	9							4	0	0
471	1	13	2	2	1	1	0	0	1	0	0	0	0	4	1	10							4	2	0
472	1	13	2	1	1	1	0	0	0	0	0	0	0	4	1	10							4	3	1
473	1	14	2	1	1	1	0	0	1	0	0	0	0	4	1	10							4	2	1
474	1	14	2	1	1	0	1	0	1	0	1	0	0	4	1	9							4	2	0
475	1	13	2	1	1	1	0	0	1	0	0	0	1	4	1	10							4	2	0
476	1	13	2	1	1	1	0	0	1	1	0	0	0	3	1	8							4	2	1
477	1	14	2	2	1	1	0	0	2	0	1	0	1	4	1	10							4	2	0
478	1	13	2	2	1	1	0	0	0		0	0	0	4	1	11							4	2	1
479	1	14	2	1	1	0	0	1	2	0	1	1	1	4	1	8							4	3	1
480	1	13	2	2	1	1	0	0	0	0	0	0	0	4	1	8							3	2	0
481	1	14	2	1	1	1	0	0	0	1	0	0	1	3	1	11							4	1	0
482	1	13	2	1	1	1	0	0	0	0	0	0	0	4	1	9							4	2	1
483	1	13	2	1	1	0	1	0	1	0	0	0	0	3	1	8							4	3	1
484	0	13	2	2	1	1	0	0	0	0	0	0	1	4	1	10							4	1	0
485	1	13	2	1	1	0	1	0	2	0	0	0	0	4	1	5							4	3	1
486	1	13	2	1	1	1	0	0	0	0	0	0	0	4	1	8							4	2	0
487	1	14	2	2	1	1	0	0	1	1	0	0	0	4	0		9	0	0	0	0	1		2	0
488	1	13	2	1	1	1	1	0	1	0	0	0	0	4	1	8							4	2	1
489	0	14	2	2	1	1	0	0	1	0	0	0	0	4	1	11							4	2	0
490	1	13	2	2	1	1	0	0	1	0	0	0	1	4	1	8							4	3	0
491	1	13	2	1	1	0	0	1	1	0	0	0	0	4	1	7							4	3	0
492	0	14	2	1	0	0	0	0	1	0	0	0	0		0		6	1	0	0	1	0		0	0
493	0	14	2	1	1	1	1	0	1	0	0	0	1	4	1	10							4	1	0
494	0	14	2	2	1	1	0	0	0	1	0	0	1	4	1	10							4	3	0

## Sheet: Data_dictionary_10-14years
			Variable name	Variable label/description	Coding
			pid	Individual anonymised ID	number of individuals (1-494)
			invite2	Invited to participate in DREAMS by 2018	0=Never invited; 1=Invited by 2018
			Measures at baseline (2017)
			base_age	Self reported age	Age in years
			base_agegp	Grouped age: 2 categories	1=10-12; 2=13-14
			base_site	Study setting	1=Korogocho; 2=Viwandani
			base_currschool	Are you currently enrolled in school?	0=No; 1=Yes
			base_grade	Current schooling status & classes behind	0=2+ classes behind or out of school; 1=less than 2 classes behind
			base_orphan	Orphanhood status	0=Not an orphan; 1=Single/Double orphan
			base_employment	Paid activity within past 6 months	0=No; 1=Yes
			base_food	Frequency of food insecurity	0=Never; 1=Sometimes; 2=Often
			base_relationship2	Relationship status	0=Never been in a relationship; 1=Ever been in a relationship
			base_sexexploited	Ever been sexually exploited	0=No; 1=Yes
			base_violence_phys	Experienced any form of physical violence within the last 6 months	0=No; 1=Yes
			base_violence_emot	Experienced emotional/verbal violence within the last 6 months	0=No; 1=Yes
			base_schfin	How much school do you think you will complete?	1=Leave before finishing primary school; 2=Complete primary school; 3=Complete secondary school; 4=Complete university or college
			Measures at endline (2019)
			r3_currschool	Are you currently enrolled in school?	0=No; 1=Yes
			r3_grade	Current grade or class (for those in school)	1=Primary Grade 1; 2=Primary Grade 2; 3=Primary Grade 3; 4=Primary Grade 4; 5=Primary Grade 5; 6=Primary Grade 6; 7=Primary Grade 7; 8=Primary Grade 8; 9=Secondary Form 1 ; 10=Secondary Form 2; 11=Secondary Form 3; 12=Secondary Form 4; 13=Vocational/trade school
			r3_grade2	Highest grade or class completed (for those out of school)	1=Primary Grade 1; 2=Primary Grade 2; 3=Primary Grade 3; 4=Primary Grade 4; 5=Primary Grade 5; 6=Primary Grade 6; 7=Primary Grade 7; 8=Primary Grade 8; 9=Secondary Form 1 ; 10=Secondary Form 2; 11=Secondary Form 3; 12=Secondary Form 4; 13=Vocational/trade school
				Reasons for being out of school:
			r3_reason1	Lack of school fees, uniforms, materials	0=No; 1=Yes
			r3_reason2	Got pregnant	0=No; 1=Yes
			r3_reason3	Sickness	0=No; 1=Yes
			r3_reason4	Not a good student/failed in school	0=No; 1=Yes
			r3_reason_other	Other reasons	0=No; 1=Yes
			r3_schfin	How much school do you think you will complete?	1=Leave before finishing primary school; 2=Complete primary school;3=Complete secondary school; 4Complete university or college
			primarynum	Number of primary interventions accessed by 2019	count (1-3)
			educ_1719	Whether or not accessed educational subsidies by 2019	0=No; 1=Yes
